# Supplementary material for: Analysis of global Aeromonas caviae genomes revealed that strains carrying T6SS are more common in human gastroenteritis than in environmental sources and are often phylogenetically related
Source: Microb Genom. 2024 May 30;10(5):001258. doi: 10.1099/mgen.0.001258 (PMC11165597; doi:10.1099/mgen.0.001258)
Supplement: Uncited Supplementary Material 2. [file mgen-10-01258-s002.xlsx]

## Sheet: Table S2
Table S2 - Prevalence of bacterial secretion systems in 565 A. caviae strains
Strain	T1SS_abc	T1SS_mfp	T1SS_omf	T2SS_gspC	T2SS_gspD	T2SS_gspE	T2SS_gspF	T2SS_gspG	T2SS_gspH	T2SS_gspI	T2SS_gspJ	T2SS_gspK	T2SS_gspL	T2SS_gspM	T2SS_gspN	T2SS_gspO	T3SS_sctC	T3SS_sctJ	T3SS_sctN	T3SS_sctQ	T3SS_sctR	T3SS_sctS	T3SS_sctT	T3SS_sctU	T3SS_sctV	T4SS_virb4	T4SS_t4cp1	MOBB	T4SS_T_virB1	T4SS_T_virB10	T4SS_T_virB11	T4SS_T_virB2	T4SS_T_virB3	T4SS_T_virB5	T4SS_T_virB6	T4SS_T_virB8	T4SS_T_virB9	T6SSi_evpJ	T6SSi_tssA	T6SSi_tssB	T6SSi_tssC	T6SSi_tssD	T6SSi_tssE	T6SSi_tssF	T6SSi_tssG	T6SSi_tssH	T6SSi_tssI	T6SSi_tssJ	T6SSi_tssK
71442	P	P	P	P	P	P	P	P	P	P	P	P	P	P	P	P	N	N	N	N	N	N	N	N	N	N	N	N	N	N	N	N	N	N	N	N	N	N	N	N	N	N	N	N	N	N	N	N	N
71485	P	P	P	P	P	P	P	P	P	P	P	P	P	P	P	P	N	N	N	N	N	N	N	N	N	N	N	N	N	N	N	N	N	N	N	N	N	N	N	N	N	N	N	N	N	N	N	N	N
429865	P	P	P	P	P	P	P	P	P	P	P	P	P	P	P	P	N	N	N	N	N	N	N	N	N	N	N	N	N	N	N	N	N	N	N	N	N	N	N	N	N	N	N	N	N	N	N	N	N
1507-17068	P	P	P	P	P	P	P	P	P	P	P	P	P	P	P	P	N	N	N	N	N	N	N	N	N	N	N	N	N	N	N	N	N	N	N	N	N	N	N	N	N	N	N	N	N	N	N	N	N
1605-27183	P	P	P	P	P	P	P	P	P	P	P	P	P	P	P	P	N	N	N	N	N	N	N	N	N	N	N	N	N	N	N	N	N	N	N	N	N	N	N	N	N	N	N	N	N	N	N	N	N
1607-10029	P	P	P	P	P	P	P	P	P	P	P	P	P	P	P	P	N	N	N	N	N	N	N	N	N	N	N	N	N	N	N	N	N	N	N	N	N	N	N	N	N	N	N	N	N	N	N	N	N
549_SP	P	P	P	P	P	P	P	P	P	P	P	P	P	P	P	P	N	N	N	N	N	N	N	N	N	N	N	N	N	N	N	N	N	N	N	N	N	N	N	N	N	N	N	N	N	N	N	N	N
550_SP	P	P	P	P	P	P	P	P	P	P	P	P	P	P	P	P	N	N	N	N	N	N	N	N	N	N	N	N	N	N	N	N	N	N	N	N	N	P	P	P	P	P	P	P	P	P	P	P	P
552_SP	P	P	P	P	P	P	P	P	P	P	P	P	P	P	P	P	N	N	N	N	N	N	N	N	N	N	N	N	N	N	N	N	N	N	N	N	N	P	P	P	P	P	P	P	P	P	P	P	P
8LM	P	P	P	P	P	P	P	P	P	P	P	P	P	P	P	P	N	N	N	N	N	N	N	N	N	N	N	N	N	N	N	N	N	N	N	N	N	N	P	P	P	P	P	P	P	P	P	P	P
A20-11	P	P	P	P	P	P	P	P	P	P	P	P	P	P	P	P	N	N	N	N	N	N	N	N	N	N	N	N	N	N	N	N	N	N	N	N	N	N	N	N	N	N	N	N	N	N	N	N	N
A20-13	P	P	P	P	P	P	P	P	P	P	P	P	P	P	P	P	N	N	N	N	N	N	N	N	N	N	N	N	N	N	N	N	N	N	N	N	N	N	N	N	N	N	N	N	N	N	N	N	N
A20-15	P	P	P	P	P	P	P	P	P	P	P	P	P	P	P	P	N	N	N	N	N	N	N	N	N	N	N	N	N	N	N	N	N	N	N	N	N	N	N	N	N	N	N	N	N	N	N	N	N
A20-16	P	P	P	P	P	P	P	P	P	P	P	P	P	P	P	P	N	N	N	N	N	N	N	N	N	N	N	N	N	N	N	N	N	N	N	N	N	P	P	P	P	P	P	P	P	P	P	P	P
A20-18	P	P	P	P	P	P	P	P	P	P	P	P	P	P	P	P	N	N	N	N	N	N	N	N	N	N	N	N	N	N	N	N	N	N	N	N	N	N	N	N	N	N	N	N	N	N	N	N	N
A20-3	P	P	P	P	P	P	P	P	P	P	P	P	P	P	P	P	N	N	N	N	N	N	N	N	N	P	P	P	N	P	P	P	P	P	P	P	P	N	N	N	N	N	N	N	N	N	N	N	N
A20-4	P	P	P	P	P	P	P	P	P	P	P	P	P	P	P	P	N	N	N	N	N	N	N	N	N	N	N	N	N	N	N	N	N	N	N	N	N	N	N	N	N	N	N	N	N	N	N	N	N
A20-7	P	P	P	P	P	P	P	P	P	P	P	P	P	P	P	P	N	N	N	N	N	N	N	N	N	N	N	N	N	N	N	N	N	N	N	N	N	N	N	N	N	N	N	N	N	N	N	N	N
A20-9	P	P	P	P	P	P	P	P	P	P	P	P	P	P	P	P	N	N	N	N	N	N	N	N	N	P	P	P	P	P	P	P	P	P	P	P	P	P	P	P	P	P	P	P	P	P	P	P	P
A21-17	P	P	P	P	P	P	P	P	P	P	P	P	P	P	P	P	N	N	N	N	N	N	N	N	N	N	N	N	N	N	N	N	N	N	N	N	N	P	P	P	P	P	P	P	P	P	P	P	P
A21-18	P	P	P	P	P	P	P	P	P	P	P	P	P	P	P	P	N	N	N	N	N	N	N	N	N	P	P	P	N	P	P	P	P	P	P	P	P	N	N	N	N	N	N	N	N	N	N	N	N
A21-20	P	P	P	P	P	P	P	P	P	P	P	P	P	P	P	P	N	N	N	N	N	N	N	N	N	N	N	N	N	N	N	N	N	N	N	N	N	P	P	P	P	P	P	P	P	P	P	P	P
A23	P	P	P	P	P	P	P	P	P	P	P	P	P	P	P	P	N	N	N	N	N	N	N	N	N	N	N	N	N	N	N	N	N	N	N	N	N	N	N	N	N	N	N	N	N	N	N	N	N
A3	P	P	P	P	P	P	P	P	P	P	P	P	P	P	P	P	N	N	N	N	N	N	N	N	N	N	N	N	N	N	N	N	N	N	N	N	N	N	N	N	N	N	N	N	N	N	N	N	N
ADV118	P	P	P	P	P	P	P	P	P	P	P	P	P	P	P	P	N	N	N	N	N	N	N	N	N	N	N	N	N	N	N	N	N	N	N	N	N	N	N	N	N	N	N	N	N	N	N	N	N
Ae398	P	P	P	P	P	P	P	P	P	P	P	P	P	P	P	P	N	N	N	N	N	N	N	N	N	P	P	P	N	P	P	P	N	P	P	P	P	N	N	N	N	N	N	N	N	N	N	N	N
Aer593	P	P	P	P	P	P	P	P	P	P	P	P	P	P	P	P	N	N	N	N	N	N	N	N	N	N	N	N	N	N	N	N	N	N	N	N	N	N	N	N	N	N	N	N	N	N	N	N	N
Aero19	P	P	P	P	P	P	P	P	P	P	P	P	P	P	P	P	N	N	N	N	N	N	N	N	N	N	N	N	N	N	N	N	N	N	N	N	N	N	N	N	N	N	N	N	N	N	N	N	N
Aero21	P	P	P	P	P	P	P	P	P	P	P	P	P	P	P	P	N	N	N	N	N	N	N	N	N	P	P	P	P	P	P	P	P	P	P	P	P	N	N	N	N	N	N	N	N	N	N	N	N
Aero52	P	P	P	P	P	P	P	P	P	P	P	P	P	P	P	P	N	N	N	N	N	N	N	N	N	N	N	N	N	N	N	N	N	N	N	N	N	N	N	N	N	N	N	N	N	N	N	N	N
AFG_SD01_1510_Aca_091	P	P	P	P	P	P	P	P	P	P	P	P	P	P	P	P	N	N	N	N	N	N	N	N	N	N	N	N	N	N	N	N	N	N	N	N	N	N	N	N	N	N	N	N	N	N	N	N	N
AK245	P	P	P	P	P	P	P	P	P	P	P	P	P	P	P	P	N	N	N	N	N	N	N	N	N	N	N	N	N	N	N	N	N	N	N	N	N	N	N	N	N	N	N	N	N	N	N	N	N
BVH98	P	P	P	P	P	P	P	P	P	P	P	P	P	P	P	P	N	N	N	N	N	N	N	N	N	P	P	P	N	P	P	P	P	P	P	P	P	P	P	P	P	P	P	P	P	P	P	P	P
CECT 838	P	P	P	P	P	P	P	P	P	P	P	P	P	P	P	P	N	N	N	N	N	N	N	N	N	N	N	N	N	N	N	N	N	N	N	N	N	P	P	P	P	P	P	P	P	P	P	P	P
CH129	P	P	P	P	P	P	P	P	P	P	P	P	P	P	P	P	N	N	N	N	N	N	N	N	N	N	N	N	N	N	N	N	N	N	N	N	N	N	N	N	N	N	N	N	N	N	N	N	N
CHZ306	P	P	P	P	P	P	P	P	P	P	P	P	P	P	P	P	N	N	N	N	N	N	N	N	N	N	N	N	N	N	N	N	N	N	N	N	N	N	N	N	N	N	N	N	N	N	N	N	N
Colony274	P	P	P	P	P	P	P	P	P	P	P	P	P	P	P	P	N	N	N	N	N	N	N	N	N	N	N	N	N	N	N	N	N	N	N	N	N	N	N	N	N	N	N	N	N	N	N	N	N
FDAARGOS_72	P	P	P	P	P	P	P	P	P	P	P	P	P	P	P	P	N	N	N	N	N	N	N	N	N	N	N	N	N	N	N	N	N	N	N	N	N	P	P	P	P	P	P	P	P	P	P	P	P
FDAARGOS_75	P	P	P	P	P	P	P	P	P	P	P	P	P	P	P	P	N	N	N	N	N	N	N	N	N	N	N	N	N	N	N	N	N	N	N	N	N	P	P	P	P	P	P	P	P	P	P	P	P
FDAARGOS_76	P	P	P	P	P	P	P	P	P	P	P	P	P	P	P	P	N	N	N	N	N	N	N	N	N	N	N	N	N	N	N	N	N	N	N	N	N	N	N	N	N	N	N	N	N	N	N	N	N
GEO_23_Down_B	P	P	P	P	P	P	P	P	P	P	P	P	P	P	P	P	N	N	N	N	N	N	N	N	N	P	P	P	N	P	P	P	P	P	P	P	P	P	P	P	P	P	P	P	P	P	P	P	P
GEO_37_Down_A	P	P	P	P	P	P	P	P	P	P	P	P	P	P	P	P	N	N	N	N	N	N	N	N	N	N	N	N	N	N	N	N	N	N	N	N	N	N	N	N	N	N	N	N	N	N	N	N	N
GEO_47_Up_A	P	P	P	P	P	P	P	P	P	P	P	P	P	P	P	P	N	N	N	N	N	N	N	N	N	N	N	N	N	N	N	N	N	N	N	N	N	N	N	N	N	N	N	N	N	N	N	N	N
GEO_48_Eff_A	P	P	P	P	P	P	P	P	P	P	P	P	P	P	P	P	N	N	N	N	N	N	N	N	N	P	P	P	N	P	P	P	P	P	P	P	P	N	N	N	N	N	N	N	N	N	N	N	N
GSH8M-1	P	P	P	P	P	P	P	P	P	P	P	P	P	P	P	P	N	N	N	N	N	N	N	N	N	N	N	N	N	N	N	N	N	N	N	N	N	N	N	N	N	N	N	N	N	N	N	N	N
HAMBI_1972	P	P	P	P	P	P	P	P	P	P	P	P	P	P	P	P	N	N	N	N	N	N	N	N	N	N	N	N	N	N	N	N	N	N	N	N	N	P	P	P	P	P	P	P	P	P	P	P	P
K433	P	P	P	P	P	P	P	P	P	P	P	P	P	P	P	P	N	N	N	N	N	N	N	N	N	P	P	P	N	P	P	P	P	P	P	P	P	N	N	N	N	N	N	N	N	N	N	N	N
KAM329	P	P	P	P	P	P	P	P	P	P	P	P	P	P	P	P	N	N	N	N	N	N	N	N	N	P	P	P	N	P	P	P	P	P	P	P	P	N	N	N	N	N	N	N	N	N	N	N	N
KAM333	P	P	P	P	P	P	P	P	P	P	P	P	P	P	P	P	N	N	N	N	N	N	N	N	N	N	N	N	N	N	N	N	N	N	N	N	N	N	N	N	N	N	N	N	N	N	N	N	N
KAM334	P	P	P	P	P	P	P	P	P	P	P	P	P	P	P	P	N	N	N	N	N	N	N	N	N	N	N	N	N	N	N	N	N	N	N	N	N	N	N	N	N	N	N	N	N	N	N	N	N
KAM335	P	P	P	P	P	P	P	P	P	P	P	P	P	P	P	P	N	N	N	N	N	N	N	N	N	P	P	P	N	P	P	P	P	P	P	P	P	N	N	N	N	N	N	N	N	N	N	N	N
KAM336	P	P	P	P	P	P	P	P	P	P	P	P	P	P	P	P	N	N	N	N	N	N	N	N	N	P	P	P	N	N	N	N	N	N	N	N	N	N	N	N	N	N	N	N	N	N	N	N	N
KAM337	P	P	P	P	P	P	P	P	P	P	P	P	P	P	P	P	N	N	N	N	N	N	N	N	N	P	P	P	N	P	P	P	P	P	P	P	P	N	N	N	N	N	N	N	N	N	N	N	N
KAM339	P	P	P	P	P	P	P	P	P	P	P	P	P	P	P	P	N	N	N	N	N	N	N	N	N	P	P	P	N	P	P	P	P	P	P	P	P	N	N	N	N	N	N	N	N	N	N	N	N
KAM340	P	P	P	P	P	P	P	P	P	P	P	P	P	P	P	P	N	N	N	N	N	N	N	N	N	P	P	P	N	N	N	N	N	N	N	N	N	N	N	N	N	N	N	N	N	N	N	N	N
KAM341	P	P	P	P	P	P	P	P	P	P	P	P	P	P	P	P	N	N	N	N	N	N	N	N	N	N	N	N	N	N	N	N	N	N	N	N	N	N	N	N	N	N	N	N	N	N	N	N	N
KAM342	P	P	P	P	P	P	P	P	P	P	P	P	P	P	P	P	N	N	N	N	N	N	N	N	N	N	N	N	N	N	N	N	N	N	N	N	N	N	N	N	N	N	N	N	N	N	N	N	N
KAM343	P	P	P	P	P	P	P	P	P	P	P	P	P	P	P	P	N	N	N	N	N	N	N	N	N	N	N	N	N	N	N	N	N	N	N	N	N	N	N	N	N	N	N	N	N	N	N	N	N
KAM345	P	P	P	P	P	P	P	P	P	P	P	P	P	P	P	P	N	N	N	N	N	N	N	N	N	P	P	P	N	P	P	P	P	P	P	P	P	N	N	N	N	N	N	N	N	N	N	N	N
KAM346	P	P	P	P	P	P	P	P	P	P	P	P	P	P	P	P	N	N	N	N	N	N	N	N	N	P	P	P	N	N	N	N	N	N	N	N	N	N	N	N	N	N	N	N	N	N	N	N	N
KAM347	P	P	P	P	P	P	P	P	P	P	P	P	P	P	P	P	N	N	N	N	N	N	N	N	N	N	N	N	N	N	N	N	N	N	N	N	N	N	N	N	N	N	N	N	N	N	N	N	N
KAM348	P	P	P	P	P	P	P	P	P	P	P	P	P	P	P	P	N	N	N	N	N	N	N	N	N	P	P	P	P	P	P	P	P	P	P	P	P	N	N	N	N	N	N	N	N	N	N	N	N
KAM350	P	P	P	P	P	P	P	P	P	P	P	P	P	P	P	P	N	N	N	N	N	N	N	N	N	N	N	N	N	N	N	N	N	N	N	N	N	N	N	N	N	N	N	N	N	N	N	N	N
KAM351	P	P	P	P	P	P	P	P	P	P	P	P	P	P	P	P	N	N	N	N	N	N	N	N	N	P	P	P	N	N	N	N	N	N	N	N	N	N	N	N	N	N	N	N	N	N	N	N	N
KAM352	P	P	P	P	P	P	P	P	P	P	P	P	P	P	P	P	N	N	N	N	N	N	N	N	N	N	N	N	N	N	N	N	N	N	N	N	N	N	N	N	N	N	N	N	N	N	N	N	N
KAM353	P	P	P	P	P	P	P	P	P	P	P	P	P	P	P	P	N	N	N	N	N	N	N	N	N	P	P	P	N	N	N	N	N	N	N	N	N	N	N	N	N	N	N	N	N	N	N	N	N
KAM355	P	P	P	P	P	P	P	P	P	P	P	P	P	P	P	P	N	N	N	N	N	N	N	N	N	P	P	P	N	N	N	N	N	N	N	N	N	N	N	N	N	N	N	N	N	N	N	N	N
KAM356	P	P	P	P	P	P	P	P	P	P	P	P	P	P	P	P	N	N	N	N	N	N	N	N	N	N	N	N	N	N	N	N	N	N	N	N	N	N	N	N	N	N	N	N	N	N	N	N	N
KAM357	P	P	P	P	P	P	P	P	P	P	P	P	P	P	P	P	N	N	N	N	N	N	N	N	N	N	N	N	N	N	N	N	N	N	N	N	N	N	N	N	N	N	N	N	N	N	N	N	N
KAM359	P	P	P	P	P	P	P	P	P	P	P	P	P	P	P	P	N	N	N	N	N	N	N	N	N	P	P	P	N	N	N	N	N	N	N	N	N	N	N	N	N	N	N	N	N	N	N	N	N
KAM360	P	P	P	P	P	P	P	P	P	P	P	P	P	P	P	P	N	N	N	N	N	N	N	N	N	P	P	P	N	N	N	N	N	N	N	N	N	N	N	N	N	N	N	N	N	N	N	N	N
KAM361	P	P	P	P	P	P	P	P	P	P	P	P	P	P	P	P	N	N	N	N	N	N	N	N	N	N	N	N	N	N	N	N	N	N	N	N	N	N	N	N	N	N	N	N	N	N	N	N	N
KAM362	P	P	P	P	P	P	P	P	P	P	P	P	P	P	P	P	N	N	N	N	N	N	N	N	N	P	P	P	N	N	N	N	N	N	N	N	N	N	N	N	N	N	N	N	N	N	N	N	N
KAM363	P	P	P	P	P	P	P	P	P	P	P	P	P	P	P	P	N	N	N	N	N	N	N	N	N	N	N	N	N	N	N	N	N	N	N	N	N	N	N	N	N	N	N	N	N	N	N	N	N
KAM364	P	P	P	P	P	P	P	P	P	P	P	P	P	P	P	P	N	N	N	N	N	N	N	N	N	N	N	N	N	N	N	N	N	N	N	N	N	N	N	N	N	N	N	N	N	N	N	N	N
KAM365	P	P	P	P	P	P	P	P	P	P	P	P	P	P	P	P	N	N	N	N	N	N	N	N	N	P	P	P	N	N	N	N	N	N	N	N	N	N	N	N	N	N	N	N	N	N	N	N	N
KAM366	P	P	P	P	P	P	P	P	P	P	P	P	P	P	P	P	N	N	N	N	N	N	N	N	N	N	N	N	N	N	N	N	N	N	N	N	N	N	N	N	N	N	N	N	N	N	N	N	N
KAM367	P	P	P	P	P	P	P	P	P	P	P	P	P	P	P	P	N	N	N	N	N	N	N	N	N	P	P	P	N	N	N	N	N	N	N	N	N	N	N	N	N	N	N	N	N	N	N	N	N
KAM368	P	P	P	P	P	P	P	P	P	P	P	P	P	P	P	P	N	N	N	N	N	N	N	N	N	N	N	N	N	N	N	N	N	N	N	N	N	N	N	N	N	N	N	N	N	N	N	N	N
KAM369	P	P	P	P	P	P	P	P	P	P	P	P	P	P	P	P	N	N	N	N	N	N	N	N	N	P	P	P	N	N	N	N	N	N	N	N	N	N	N	N	N	N	N	N	N	N	N	N	N
KAM370	P	P	P	P	P	P	P	P	P	P	P	P	P	P	P	P	N	N	N	N	N	N	N	N	N	P	P	P	N	N	N	N	N	N	N	N	N	N	N	N	N	N	N	N	N	N	N	N	N
KAM372	P	P	P	P	P	P	P	P	P	P	P	P	P	P	P	P	N	N	N	N	N	N	N	N	N	P	P	P	N	N	N	N	N	N	N	N	N	N	N	N	N	N	N	N	N	N	N	N	N
KAM373	P	P	P	P	P	P	P	P	P	P	P	P	P	P	P	P	N	N	N	N	N	N	N	N	N	P	P	P	N	N	N	N	N	N	N	N	N	N	N	N	N	N	N	N	N	N	N	N	N
KAM374	P	P	P	P	P	P	P	P	P	P	P	P	P	P	P	P	N	N	N	N	N	N	N	N	N	P	P	P	N	N	N	N	N	N	N	N	N	N	N	N	N	N	N	N	N	N	N	N	N
KAM375	P	P	P	P	P	P	P	P	P	P	P	P	P	P	P	P	N	N	N	N	N	N	N	N	N	P	P	P	N	N	N	N	N	N	N	N	N	N	N	N	N	N	N	N	N	N	N	N	N
KAM376	P	P	P	P	P	P	P	P	P	P	P	P	P	P	P	P	N	N	N	N	N	N	N	N	N	P	P	P	N	N	N	N	N	N	N	N	N	N	N	N	N	N	N	N	N	N	N	N	N
KAM377	P	P	P	P	P	P	P	P	P	P	P	P	P	P	P	P	N	N	N	N	N	N	N	N	N	P	P	P	N	N	N	N	N	N	N	N	N	N	N	N	N	N	N	N	N	N	N	N	N
KAM378	P	P	P	P	P	P	P	P	P	P	P	P	P	P	P	P	N	N	N	N	N	N	N	N	N	P	P	P	N	N	N	N	N	N	N	N	N	N	N	N	N	N	N	N	N	N	N	N	N
KAM379	P	P	P	P	P	P	P	P	P	P	P	P	P	P	P	P	N	N	N	N	N	N	N	N	N	P	P	P	N	N	N	N	N	N	N	N	N	N	N	N	N	N	N	N	N	N	N	N	N
KAM381	P	P	P	P	P	P	P	P	P	P	P	P	P	P	P	P	N	N	N	N	N	N	N	N	N	P	P	P	N	N	N	N	N	N	N	N	N	N	N	N	N	N	N	N	N	N	N	N	N
KAM382	P	P	P	P	P	P	P	P	P	P	P	P	P	P	P	P	N	N	N	N	N	N	N	N	N	P	P	P	N	N	N	N	N	N	N	N	N	N	N	N	N	N	N	N	N	N	N	N	N
KAM383	P	P	P	P	P	P	P	P	P	P	P	P	P	P	P	P	N	N	N	N	N	N	N	N	N	N	N	N	N	N	N	N	N	N	N	N	N	N	N	N	N	N	N	N	N	N	N	N	N
KAM384	P	P	P	P	P	P	P	P	P	P	P	P	P	P	P	P	N	N	N	N	N	N	N	N	N	N	N	N	N	N	N	N	N	N	N	N	N	N	N	N	N	N	N	N	N	N	N	N	N
L12	P	P	P	P	P	P	P	P	P	P	P	P	P	P	P	P	N	N	N	N	N	N	N	N	N	N	N	N	N	N	N	N	N	N	N	N	N	N	N	N	N	N	N	N	N	N	N	N	N
R25-2	P	P	P	P	P	P	P	P	P	P	P	P	P	P	P	P	N	N	N	N	N	N	N	N	N	P	P	P	N	N	N	N	N	N	N	N	N	N	N	N	N	N	N	N	N	N	N	N	N
R25-6	P	P	P	P	P	P	P	P	P	P	P	P	P	P	P	P	N	N	N	N	N	N	N	N	N	N	N	N	N	N	N	N	N	N	N	N	N	N	N	N	N	N	N	N	N	N	N	N	N
ScAc2001	P	P	P	P	P	P	P	P	P	P	P	P	P	P	P	P	N	N	N	N	N	N	N	N	N	P	P	P	N	N	N	N	N	N	N	N	N	N	N	N	N	N	N	N	N	N	N	N	N
Sch29	P	P	P	P	P	P	P	P	P	P	P	P	P	P	P	P	N	N	N	N	N	N	N	N	N	N	N	N	N	N	N	N	N	N	N	N	N	N	N	N	N	N	N	N	N	N	N	N	N
Sch3N	P	P	P	P	P	P	P	P	P	P	P	P	P	P	P	P	N	N	N	N	N	N	N	N	N	N	N	N	N	N	N	N	N	N	N	N	N	P	P	P	P	P	P	P	P	P	P	P	P
T25-39	P	P	P	P	P	P	P	P	P	P	P	P	P	P	P	P	N	N	N	N	N	N	N	N	N	P	P	P	N	N	N	N	N	N	N	N	N	N	N	N	N	N	N	N	N	N	N	N	N
TCO22	P	P	P	P	P	P	P	P	P	P	P	P	P	P	P	P	N	N	N	N	N	N	N	N	N	N	N	N	N	N	N	N	N	N	N	N	N	N	N	N	N	N	N	N	N	N	N	N	N
TW2	P	P	P	P	P	P	P	P	P	P	P	P	P	P	P	P	N	N	N	N	N	N	N	N	N	P	P	P	N	N	N	N	N	N	N	N	N	N	N	N	N	N	N	N	N	N	N	N	N
UFMG-H8	P	P	P	P	P	P	P	P	P	P	P	P	P	P	P	P	N	N	N	N	N	N	N	N	N	N	N	N	N	N	N	N	N	N	N	N	N	P	P	P	P	P	P	P	P	P	P	P	P
VBF856	P	P	P	P	P	P	P	P	P	P	P	P	P	P	P	P	N	N	N	N	N	N	N	N	N	N	N	N	N	N	N	N	N	N	N	N	N	N	N	N	N	N	N	N	N	N	N	N	N
WCW1-2	P	P	P	P	P	P	P	P	P	P	P	P	P	P	P	P	N	N	N	N	N	N	N	N	N	N	N	N	N	N	N	N	N	N	N	N	N	N	N	N	N	N	N	N	N	N	N	N	N
WP2-W18-ESBL-01	P	P	P	P	P	P	P	P	P	P	P	P	P	P	P	P	N	N	N	N	N	N	N	N	N	N	N	N	N	N	N	N	N	N	N	N	N	N	N	N	N	N	N	N	N	N	N	N	N
WP3-S18-ESBL-02	P	P	P	P	P	P	P	P	P	P	P	P	P	P	P	P	N	N	N	N	N	N	N	N	N	P	P	P	P	P	P	P	P	P	P	P	P	P	P	P	P	P	P	P	P	P	P	P	P
WP5-W18-ESBL-02	P	P	P	P	P	P	P	P	P	P	P	P	P	P	P	P	N	N	N	N	N	N	N	N	N	P	P	P	N	N	N	N	N	N	N	N	N	N	N	N	N	N	N	N	N	N	N	N	N
WP8-S17-ESBL-03	P	P	P	P	P	P	P	P	P	P	P	P	P	P	P	P	N	N	N	N	N	N	N	N	N	N	N	N	N	N	N	N	N	N	N	N	N	N	N	N	N	N	N	N	N	N	N	N	N
WP8-S18-CRE-01	P	P	P	P	P	P	P	P	P	P	P	P	P	P	P	P	N	N	N	N	N	N	N	N	N	N	N	N	N	N	N	N	N	N	N	N	N	N	N	N	N	N	N	N	N	N	N	N	N
WP8-S18-ESBL-04	P	P	P	P	P	P	P	P	P	P	P	P	P	P	P	P	N	N	N	N	N	N	N	N	N	P	P	P	N	P	P	P	P	P	P	P	P	N	N	N	N	N	N	N	N	N	N	N	N
ZJ17-2	P	P	P	P	P	P	P	P	P	P	P	P	P	P	P	P	N	N	N	N	N	N	N	N	N	N	N	N	N	N	N	N	N	N	N	N	N	N	N	N	N	N	N	N	N	N	N	N	N
ZJ33-3	P	P	P	P	P	P	P	P	P	P	P	P	P	P	P	P	N	N	N	N	N	N	N	N	N	N	N	N	N	N	N	N	N	N	N	N	N	N	N	N	N	N	N	N	N	N	N	N	N
ZJ66-1	P	P	P	P	P	P	P	P	P	P	P	P	P	P	P	P	N	N	N	N	N	N	N	N	N	N	N	N	N	N	N	N	N	N	N	N	N	N	N	N	N	N	N	N	N	N	N	N	N
6597	P	P	P	P	P	P	P	P	P	P	P	P	P	P	P	P	N	N	N	N	N	N	N	N	N	N	N	N	N	N	N	N	N	N	N	N	N	N	N	N	N	N	N	N	N	N	N	N	N
21006	P	P	P	P	P	P	P	P	P	P	P	P	P	P	P	P	N	N	N	N	N	N	N	N	N	N	N	N	N	N	N	N	N	N	N	N	N	N	N	N	N	N	N	N	N	N	N	N	N
211703	P	P	P	P	P	P	P	P	P	P	P	P	P	P	P	P	N	N	N	N	N	N	N	N	N	P	P	P	N	N	N	N	N	N	N	N	N	P	P	P	P	P	P	P	P	P	P	P	P
A703724	P	P	P	P	P	P	P	P	P	P	P	P	P	P	P	P	N	N	N	N	N	N	N	N	N	N	N	N	N	N	N	N	N	N	N	N	N	N	N	N	N	N	N	N	N	N	N	N	N
AC1520	P	P	P	P	P	P	P	P	P	P	P	P	P	P	P	P	N	N	N	N	N	N	N	N	N	N	N	N	N	N	N	N	N	N	N	N	N	N	N	N	N	N	N	N	N	N	N	N	N
Aero11	P	P	P	P	P	P	P	P	P	P	P	P	P	P	P	P	N	N	N	N	N	N	N	N	N	P	P	P	N	P	P	P	P	P	P	P	P	N	N	N	N	N	N	N	N	N	N	N	N
Aero12	P	P	P	P	P	P	P	P	P	P	P	P	P	P	P	P	N	N	N	N	N	N	N	N	N	P	P	P	N	P	P	P	P	P	P	P	P	N	N	N	N	N	N	N	N	N	N	N	N
Aero17	P	P	P	P	P	P	P	P	P	P	P	P	P	P	P	P	N	N	N	N	N	N	N	N	N	P	P	P	N	P	P	P	P	P	P	P	P	N	N	N	N	N	N	N	N	N	N	N	N
Aero18	P	P	P	P	P	P	P	P	P	P	P	P	P	P	P	P	N	N	N	N	N	N	N	N	N	N	N	N	N	N	N	N	N	N	N	N	N	N	N	N	N	N	N	N	N	N	N	N	N
Aero5	P	P	P	P	P	P	P	P	P	P	P	P	P	P	P	P	N	N	N	N	N	N	N	N	N	P	P	P	N	P	P	P	P	P	P	P	P	N	N	N	N	N	N	N	N	N	N	N	N
CAPA006	P	P	P	P	P	P	P	P	P	P	P	P	P	P	P	P	N	N	N	N	N	N	N	N	N	N	N	N	N	N	N	N	N	N	N	N	N	N	N	N	N	N	N	N	N	N	N	N	N
CAPA007	P	P	P	P	P	P	P	P	P	P	P	P	P	P	P	P	N	N	N	N	N	N	N	N	N	N	N	N	N	N	N	N	N	N	N	N	N	P	P	P	P	P	P	P	P	P	P	P	P
CAPA008	P	P	P	P	P	P	P	P	P	P	P	P	P	P	P	P	N	N	N	N	N	N	N	N	N	N	N	N	N	N	N	N	N	N	N	N	N	N	N	N	N	N	N	N	N	N	N	N	N
CAPA021	P	P	P	P	P	P	P	P	P	P	P	P	P	P	P	P	N	N	N	N	N	N	N	N	N	P	P	P	N	P	P	P	N	P	P	P	P	P	P	P	P	P	P	P	P	P	P	P	P
CAPA022	P	P	P	P	P	P	P	P	P	P	P	P	P	P	P	P	N	N	N	N	N	N	N	N	N	N	N	N	N	N	N	N	N	N	N	N	N	N	N	N	N	N	N	N	N	N	N	N	N
FAHZZU2447	P	P	P	P	P	P	P	P	P	P	P	P	P	P	P	P	N	N	N	N	N	N	N	N	N	P	P	P	N	N	N	N	N	N	N	N	N	N	N	N	N	N	N	N	N	N	N	N	N
FIONA 16800	P	P	P	P	P	P	P	P	P	P	P	P	P	P	P	P	N	N	N	N	N	N	N	N	N	P	P	P	N	N	N	N	N	N	N	N	N	N	N	N	N	N	N	N	N	N	N	N	N
GD03687	P	P	P	P	P	P	P	P	P	P	P	P	P	P	P	P	N	N	N	N	N	N	N	N	N	P	P	P	N	P	P	P	P	P	P	P	P	N	N	N	N	N	N	N	N	N	N	N	N
GD03700	P	P	P	P	P	P	P	P	P	P	P	P	P	P	P	P	N	N	N	N	N	N	N	N	N	P	P	P	N	P	P	P	P	P	P	P	P	N	N	N	N	N	N	N	N	N	N	N	N
GD03707	P	P	P	P	P	P	P	P	P	P	P	P	P	P	P	P	N	N	N	N	N	N	N	N	N	P	P	P	N	N	N	N	N	N	N	N	N	N	N	N	N	N	N	N	N	N	N	N	N
GD03710	P	P	P	P	P	P	P	P	P	P	P	P	P	P	P	P	N	N	N	N	N	N	N	N	N	P	P	P	N	P	P	P	P	P	P	P	P	N	N	N	N	N	N	N	N	N	N	N	N
GD03718	P	P	P	P	P	P	P	P	P	P	P	P	P	P	P	P	N	N	N	N	N	N	N	N	N	P	P	P	N	N	N	N	N	N	N	N	N	N	N	N	N	N	N	N	N	N	N	N	N
GD03720	P	P	P	P	P	P	P	P	P	P	P	P	P	P	P	P	N	N	N	N	N	N	N	N	N	P	P	P	N	N	N	N	N	N	N	N	N	N	N	N	N	N	N	N	N	N	N	N	N
GD03732	P	P	P	P	P	P	P	P	P	P	P	P	P	P	P	P	N	N	N	N	N	N	N	N	N	P	P	P	N	N	N	N	N	N	N	N	N	N	N	N	N	N	N	N	N	N	N	N	N
GD03784	P	P	P	P	P	P	P	P	P	P	P	P	P	P	P	P	N	N	N	N	N	N	N	N	N	P	P	P	N	P	P	P	P	P	P	P	P	N	N	N	N	N	N	N	N	N	N	N	N
GD03788	P	P	P	P	P	P	P	P	P	P	P	P	P	P	P	P	N	N	N	N	N	N	N	N	N	P	P	P	N	N	N	N	N	N	N	N	N	N	N	N	N	N	N	N	N	N	N	N	N
GD03796	P	P	P	P	P	P	P	P	P	P	P	P	P	P	P	P	N	N	N	N	N	N	N	N	N	P	P	P	N	N	N	N	N	N	N	N	N	N	N	N	N	N	N	N	N	N	N	N	N
GD03805	P	P	P	P	P	P	P	P	P	P	P	P	P	P	P	P	N	N	N	N	N	N	N	N	N	P	P	P	N	P	P	P	P	P	P	P	P	N	N	N	N	N	N	N	N	N	N	N	N
GD03928	P	P	P	P	P	P	P	P	P	P	P	P	P	P	P	P	N	N	N	N	N	N	N	N	N	P	P	P	N	P	P	P	P	P	P	P	P	N	N	N	N	N	N	N	N	N	N	N	N
GD03954	P	P	P	P	P	P	P	P	P	P	P	P	P	P	P	P	N	N	N	N	N	N	N	N	N	N	N	N	N	N	N	N	N	N	N	N	N	N	N	N	N	N	N	N	N	N	N	N	N
GD03989	P	P	P	P	P	P	P	P	P	P	P	P	P	P	P	P	N	N	N	N	N	N	N	N	N	N	N	N	N	N	N	N	N	N	N	N	N	N	N	N	N	N	N	N	N	N	N	N	N
GD04018	P	P	P	P	P	P	P	P	P	P	P	P	P	P	P	P	N	N	N	N	N	N	N	N	N	N	N	N	N	N	N	N	N	N	N	N	N	N	N	N	N	N	N	N	N	N	N	N	N
GD04082	P	P	P	P	P	P	P	P	P	P	P	P	P	P	P	P	N	N	N	N	N	N	N	N	N	P	P	P	N	N	N	N	N	N	N	N	N	N	N	N	N	N	N	N	N	N	N	N	N
GD04086	P	P	P	P	P	P	P	P	P	P	P	P	P	P	P	P	N	N	N	N	N	N	N	N	N	P	P	P	N	N	N	N	N	N	N	N	N	P	P	P	P	P	P	P	P	P	P	P	P
GD04103	P	P	P	P	P	P	P	P	P	P	P	P	P	P	P	P	N	N	N	N	N	N	N	N	N	N	N	N	N	N	N	N	N	N	N	N	N	N	N	N	N	N	N	N	N	N	N	N	N
GD04108	P	P	P	P	P	P	P	P	P	P	P	P	P	P	P	P	N	N	N	N	N	N	N	N	N	P	P	P	N	N	N	N	N	N	N	N	N	N	N	N	N	N	N	N	N	N	N	N	N
GD04129	P	P	P	P	P	P	P	P	P	P	P	P	P	P	P	P	N	N	N	N	N	N	N	N	N	P	P	P	N	P	P	P	P	P	P	P	P	N	N	N	N	N	N	N	N	N	N	N	N
GD04134	P	P	P	P	P	P	P	P	P	P	P	P	P	P	P	P	N	N	N	N	N	N	N	N	N	P	P	P	N	P	P	P	P	P	P	P	P	N	N	N	N	N	N	N	N	N	N	N	N
GD04150	P	P	P	P	P	P	P	P	P	P	P	P	P	P	P	P	N	N	N	N	N	N	N	N	N	N	N	N	N	N	N	N	N	N	N	N	N	P	P	P	P	P	P	P	P	P	P	P	P
GLB-10	P	P	P	P	P	P	P	P	P	P	P	P	P	P	P	P	N	N	N	N	N	N	N	N	N	N	N	N	N	N	N	N	N	N	N	N	N	N	N	N	N	N	N	N	N	N	N	N	N
INSAq239	P	P	P	P	P	P	P	P	P	P	P	P	P	P	P	P	N	N	N	N	N	N	N	N	N	N	N	N	N	N	N	N	N	N	N	N	N	N	N	N	N	N	N	N	N	N	N	N	N
KAM344	P	P	P	P	P	P	P	P	P	P	P	P	P	P	P	P	N	N	N	N	N	N	N	N	N	N	N	N	N	N	N	N	N	N	N	N	N	N	N	N	N	N	N	N	N	N	N	N	N
KAM371	P	P	P	P	P	P	P	P	P	P	P	P	P	P	P	P	N	N	N	N	N	N	N	N	N	P	P	P	N	N	N	N	N	N	N	N	N	N	N	N	N	N	N	N	N	N	N	N	N
KAM447	P	P	P	P	P	P	P	P	P	P	P	P	P	P	P	P	N	N	N	N	N	N	N	N	N	N	N	N	N	N	N	N	N	N	N	N	N	N	N	N	N	N	N	N	N	N	N	N	N
KAM448	P	P	P	P	P	P	P	P	P	P	P	P	P	P	P	P	N	N	N	N	N	N	N	N	N	P	P	P	N	N	N	N	N	N	N	N	N	N	N	N	N	N	N	N	N	N	N	N	N
KAM449	P	P	P	P	P	P	P	P	P	P	P	P	P	P	P	P	N	N	N	N	N	N	N	N	N	P	P	P	N	N	N	N	N	N	N	N	N	N	N	N	N	N	N	N	N	N	N	N	N
KAM450	P	P	P	P	P	P	P	P	P	P	P	P	P	P	P	P	N	N	N	N	N	N	N	N	N	P	P	P	N	N	N	N	N	N	N	N	N	N	N	N	N	N	N	N	N	N	N	N	N
KAM451	P	P	P	P	P	P	P	P	P	P	P	P	P	P	P	P	N	N	N	N	N	N	N	N	N	P	P	P	N	N	N	N	N	N	N	N	N	N	N	N	N	N	N	N	N	N	N	N	N
KAM463	P	P	P	P	P	P	P	P	P	P	P	P	P	P	P	P	N	N	N	N	N	N	N	N	N	N	N	N	N	N	N	N	N	N	N	N	N	N	N	N	N	N	N	N	N	N	N	N	N
KAM465	P	P	P	P	P	P	P	P	P	P	P	P	P	P	P	P	N	N	N	N	N	N	N	N	N	P	P	P	N	N	N	N	N	N	N	N	N	N	N	N	N	N	N	N	N	N	N	N	N
KAM466	P	P	P	P	P	P	P	P	P	P	P	P	P	P	P	P	N	N	N	N	N	N	N	N	N	P	P	P	N	N	N	N	N	N	N	N	N	N	N	N	N	N	N	N	N	N	N	N	N
KAM467	P	P	P	P	P	P	P	P	P	P	P	P	P	P	P	P	N	N	N	N	N	N	N	N	N	P	P	P	N	N	N	N	N	N	N	N	N	N	N	N	N	N	N	N	N	N	N	N	N
KAM468	P	P	P	P	P	P	P	P	P	P	P	P	P	P	P	P	N	N	N	N	N	N	N	N	N	P	P	P	N	N	N	N	N	N	N	N	N	N	N	N	N	N	N	N	N	N	N	N	N
KAM469	P	P	P	P	P	P	P	P	P	P	P	P	P	P	P	P	N	N	N	N	N	N	N	N	N	P	P	P	N	N	N	N	N	N	N	N	N	N	N	N	N	N	N	N	N	N	N	N	N
KAM470	P	P	P	P	P	P	P	P	P	P	P	P	P	P	P	P	N	N	N	N	N	N	N	N	N	P	P	P	N	N	N	N	N	N	N	N	N	N	N	N	N	N	N	N	N	N	N	N	N
KAM471	P	P	P	P	P	P	P	P	P	P	P	P	P	P	P	P	N	N	N	N	N	N	N	N	N	N	N	N	N	N	N	N	N	N	N	N	N	N	N	N	N	N	N	N	N	N	N	N	N
KAM473	P	P	P	P	P	P	P	P	P	P	P	P	P	P	P	P	N	N	N	N	N	N	N	N	N	N	N	N	N	N	N	N	N	N	N	N	N	N	N	N	N	N	N	N	N	N	N	N	N
KAM474	P	P	P	P	P	P	P	P	P	P	P	P	P	P	P	P	N	N	N	N	N	N	N	N	N	P	P	P	N	N	N	N	N	N	N	N	N	N	N	N	N	N	N	N	N	N	N	N	N
KAM475	P	P	P	P	P	P	P	P	P	P	P	P	P	P	P	P	N	N	N	N	N	N	N	N	N	P	P	P	N	N	N	N	N	N	N	N	N	N	N	N	N	N	N	N	N	N	N	N	N
KAM476	P	P	P	P	P	P	P	P	P	P	P	P	P	P	P	P	N	N	N	N	N	N	N	N	N	P	P	P	N	N	N	N	N	N	N	N	N	N	N	N	N	N	N	N	N	N	N	N	N
KAM478	P	P	P	P	P	P	P	P	P	P	P	P	P	P	P	P	N	N	N	N	N	N	N	N	N	P	P	P	N	N	N	N	N	N	N	N	N	N	N	N	N	N	N	N	N	N	N	N	N
KAM479	P	P	P	P	P	P	P	P	P	P	P	P	P	P	P	P	N	N	N	N	N	N	N	N	N	N	N	N	N	N	N	N	N	N	N	N	N	N	N	N	N	N	N	N	N	N	N	N	N
KAM480	P	P	P	P	P	P	P	P	P	P	P	P	P	P	P	P	N	N	N	N	N	N	N	N	N	P	P	P	N	N	N	N	N	N	N	N	N	N	N	N	N	N	N	N	N	N	N	N	N
KAM481	P	P	P	P	P	P	P	P	P	P	P	P	P	P	P	P	N	N	N	N	N	N	N	N	N	N	N	N	N	N	N	N	N	N	N	N	N	N	N	N	N	N	N	N	N	N	N	N	N
KAM482	P	P	P	P	P	P	P	P	P	P	P	P	P	P	P	P	N	N	N	N	N	N	N	N	N	P	P	P	N	N	N	N	N	N	N	N	N	N	N	N	N	N	N	N	N	N	N	N	N
KAM483	P	P	P	P	P	P	P	P	P	P	P	P	P	P	P	P	N	N	N	N	N	N	N	N	N	N	N	N	N	N	N	N	N	N	N	N	N	N	N	N	N	N	N	N	N	N	N	N	N
KAM484	P	P	P	P	P	P	P	P	P	P	P	P	P	P	P	P	N	N	N	N	N	N	N	N	N	P	P	P	N	N	N	N	N	N	N	N	N	N	N	N	N	N	N	N	N	N	N	N	N
KAM485	P	P	P	P	P	P	P	P	P	P	P	P	P	P	P	P	N	N	N	N	N	N	N	N	N	P	P	P	N	N	N	N	N	N	N	N	N	N	N	N	N	N	N	N	N	N	N	N	N
KAM486	P	P	P	P	P	P	P	P	P	P	P	P	P	P	P	P	N	N	N	N	N	N	N	N	N	P	P	P	N	N	N	N	N	N	N	N	N	N	N	N	N	N	N	N	N	N	N	N	N
KAM497	P	P	P	P	P	P	P	P	P	P	P	P	P	P	P	P	N	N	N	N	N	N	N	N	N	P	P	P	N	N	N	N	N	N	N	N	N	N	N	N	N	N	N	N	N	N	N	N	N
KAM643	P	P	P	P	P	P	P	P	P	P	P	P	P	P	P	P	N	N	N	N	N	N	N	N	N	N	N	N	N	N	N	N	N	N	N	N	N	N	N	N	N	N	N	N	N	N	N	N	N
L215	P	P	P	P	P	P	P	P	P	P	P	P	P	P	P	P	N	N	N	N	N	N	N	N	N	N	N	N	N	N	N	N	N	N	N	N	N	N	N	N	N	N	N	N	N	N	N	N	N
L7105	P	P	P	P	P	P	P	P	P	P	P	P	P	P	P	P	N	N	N	N	N	N	N	N	N	N	N	N	N	N	N	N	N	N	N	N	N	N	N	N	N	N	N	N	N	N	N	N	N
L965	P	P	P	P	P	P	P	P	P	P	P	P	P	P	P	P	N	N	N	N	N	N	N	N	N	N	N	N	N	N	N	N	N	N	N	N	N	N	N	N	N	N	N	N	N	N	N	N	N
M621	P	P	P	P	P	P	P	P	P	P	P	P	P	P	P	P	N	N	N	N	N	N	N	N	N	N	N	N	N	N	N	N	N	N	N	N	N	N	N	N	N	N	N	N	N	N	N	N	N
Mu-167	P	P	P	P	P	P	P	P	P	P	P	P	P	P	P	P	N	N	N	N	N	N	N	N	N	N	N	N	N	N	N	N	N	N	N	N	N	N	N	N	N	N	N	N	N	N	N	N	N
Mu-41	P	P	P	P	P	P	P	P	P	P	N	P	P	P	P	P	N	N	N	N	N	N	N	N	N	N	N	N	N	N	N	N	N	N	N	N	N	N	N	N	N	N	N	N	N	N	N	N	N
NUITM-VA2	P	P	P	P	P	P	P	P	P	P	P	P	P	P	P	P	N	N	N	N	N	N	N	N	N	P	P	P	N	N	N	N	N	N	N	N	N	N	N	N	N	N	N	N	N	N	N	N	N
S611	P	P	P	P	P	P	P	P	P	P	P	P	P	P	P	P	N	N	N	N	N	N	N	N	N	P	P	P	N	P	P	P	P	P	P	P	P	N	N	N	N	N	N	N	N	N	N	N	N
SCLZS52	P	P	P	P	P	P	P	P	P	P	P	P	P	P	P	P	N	N	N	N	N	N	N	N	N	N	N	N	N	N	N	N	N	N	N	N	N	P	P	P	P	P	P	P	P	P	P	P	P
SCMS	P	P	P	P	P	P	P	P	P	P	P	P	P	P	P	P	N	N	N	N	N	N	N	N	N	N	N	N	N	N	N	N	N	N	N	N	N	P	P	P	P	N	P	P	P	P	P	P	P
SD/21-11	P	P	P	P	P	P	P	P	P	P	P	P	P	P	P	P	N	N	N	N	N	N	N	N	N	N	N	N	N	N	N	N	N	N	N	N	N	N	N	N	N	N	N	N	N	N	N	N	N
SLBN-129	P	P	P	P	P	P	P	P	P	P	P	P	P	P	P	P	N	N	N	N	N	N	N	N	N	N	N	N	N	N	N	N	N	N	N	N	N	P	P	P	P	P	P	P	P	P	P	P	P
SRR5626803_bin.50_CONCOCT_v1.1_MAG	P	P	P	P	P	P	P	P	P	P	P	P	P	P	P	P	N	N	N	N	N	N	N	N	N	N	N	N	N	N	N	N	N	N	N	N	N	P	P	P	P	P	P	P	P	P	P	P	P
SVJ23	P	P	P	P	P	P	P	P	P	P	P	P	P	P	P	P	N	N	N	N	N	N	N	N	N	P	P	P	N	P	P	P	P	P	P	P	P	N	N	N	N	N	N	N	N	N	N	N	N
W3	P	P	P	P	P	P	P	P	P	P	P	P	P	P	P	P	N	N	N	N	N	N	N	N	N	N	N	N	N	N	N	N	N	N	N	N	N	N	N	N	N	N	N	N	N	N	N	N	N
600558	P	P	P	P	P	P	P	P	P	P	P	P	P	P	P	P	N	N	N	N	N	N	N	N	N	N	N	N	N	N	N	N	N	N	N	N	N	N	N	N	N	N	N	N	N	N	N	N	N
700555	P	P	P	P	P	P	P	P	P	P	P	P	P	P	P	P	N	N	N	N	N	N	N	N	N	P	P	P	N	N	N	N	N	N	N	N	N	N	N	N	N	N	N	N	N	N	N	N	N
10BC1	P	P	P	P	P	P	P	P	P	P	P	P	P	P	P	P	N	N	N	N	N	N	N	N	N	P	P	P	N	N	N	N	N	N	N	N	N	N	N	N	N	N	N	N	N	N	N	N	N
10BC3	P	P	P	P	P	P	P	P	P	P	P	P	P	P	P	P	N	N	N	N	N	N	N	N	N	N	N	N	N	N	N	N	N	N	N	N	N	P	P	P	P	P	P	P	P	P	P	P	P
10BC6	P	P	P	P	P	P	P	P	P	P	P	P	P	P	P	P	N	N	N	N	N	N	N	N	N	P	P	P	P	P	N	P	N	N	P	P	P	P	P	P	P	P	P	P	P	P	P	P	P
10BC9	P	P	P	P	P	P	P	P	P	P	P	P	P	P	P	P	N	N	N	N	N	N	N	N	N	N	N	N	N	N	N	N	N	N	N	N	N	P	P	P	P	P	P	P	P	P	P	P	P
10CC10	P	P	P	P	P	P	P	P	P	P	P	P	P	P	P	P	N	N	N	N	N	N	N	N	N	N	N	N	N	N	N	N	N	N	N	N	N	N	N	N	N	N	N	N	N	N	N	N	N
10CC8	P	P	P	P	P	P	P	P	P	P	P	P	P	P	P	P	N	N	N	N	N	N	N	N	N	N	N	N	N	N	N	N	N	N	N	N	N	P	P	P	P	P	P	P	P	P	P	P	P
12BC1	P	P	P	P	P	P	P	P	P	P	P	P	P	P	P	P	N	N	N	N	N	N	N	N	N	P	P	P	N	N	N	N	N	N	N	N	N	N	N	N	N	N	N	N	N	N	N	N	N
2021XX-00002	P	P	P	P	P	P	P	P	P	P	P	P	P	P	P	P	N	N	N	N	N	N	N	N	N	P	P	P	N	N	N	N	N	N	N	N	N	N	N	N	N	N	N	N	N	N	N	N	N
2BC3	P	P	P	P	P	P	P	P	P	P	P	P	P	P	P	P	N	N	N	N	N	N	N	N	N	N	N	N	N	N	N	N	N	N	N	N	N	P	P	P	P	P	P	P	P	P	P	P	P
2CC7	P	P	P	P	P	P	P	P	P	P	P	P	P	P	P	P	N	N	N	N	N	N	N	N	N	P	P	P	N	P	P	P	P	P	P	P	P	N	N	N	N	N	N	N	N	N	N	N	N
2CC8	P	P	P	P	P	P	P	P	P	P	P	P	P	P	P	P	N	N	N	N	N	N	N	N	N	N	N	N	N	N	N	N	N	N	N	N	N	P	P	P	P	P	P	P	P	P	P	P	P
4BC2	P	P	P	N	P	P	P	P	P	P	P	P	P	P	P	P	N	N	N	N	N	N	N	N	N	N	N	N	N	N	N	N	N	N	N	N	N	P	P	P	P	P	P	P	P	P	P	P	P
4CC12	P	P	P	P	P	P	P	P	P	P	P	P	P	P	P	P	N	N	N	N	N	N	N	N	N	P	P	P	N	P	P	P	P	P	P	P	P	N	N	N	N	N	N	N	N	N	N	N	N
4CC5	P	P	P	P	P	P	P	P	P	P	P	P	P	P	P	P	N	N	N	N	N	N	N	N	N	N	N	N	N	N	N	N	N	N	N	N	N	P	P	P	P	P	P	P	P	P	P	P	P
4CC6	P	P	P	P	P	P	P	P	P	P	P	P	P	P	P	P	N	N	N	N	N	N	N	N	N	N	N	N	N	N	N	N	N	N	N	N	N	P	P	P	P	P	P	P	P	P	P	P	P
4CC8	P	P	P	N	P	P	P	P	P	P	P	P	P	P	P	P	N	N	N	N	N	N	N	N	N	N	N	N	N	N	N	N	N	N	N	N	N	P	P	P	P	P	P	P	P	P	P	P	P
4CC9	P	P	P	P	P	P	P	P	P	P	N	P	P	P	P	P	N	N	N	N	N	N	N	N	N	N	N	N	N	N	N	N	N	N	N	N	N	N	N	N	N	N	N	N	N	N	N	N	N
500116	P	P	P	P	P	P	P	P	P	P	P	P	P	P	P	P	N	N	N	N	N	N	N	N	N	P	P	P	N	N	N	N	N	N	N	N	N	N	N	N	N	N	N	N	N	N	N	N	N
500297	P	P	P	P	P	P	P	P	P	P	P	P	P	P	P	P	N	N	N	N	N	N	N	N	N	N	N	N	N	N	N	N	N	N	N	N	N	N	N	N	N	N	N	N	N	N	N	N	N
503237	P	P	P	P	P	P	P	P	P	P	P	P	P	P	P	P	N	N	N	N	N	N	N	N	N	N	N	N	N	N	N	N	N	N	N	N	N	P	P	P	P	P	P	P	P	P	P	P	P
503742	P	P	P	P	P	P	P	P	P	P	P	P	P	P	P	P	N	N	N	N	N	N	N	N	N	N	N	N	N	N	N	N	N	N	N	N	N	N	N	N	N	N	N	N	N	N	N	N	N
600105	P	P	P	P	P	P	P	P	P	P	P	P	P	P	P	P	N	N	N	N	N	N	N	N	N	N	N	N	N	N	N	N	N	N	N	N	N	N	N	N	N	N	N	N	N	N	N	N	N
600142	P	P	P	P	P	P	P	P	P	P	P	P	P	P	P	P	N	N	N	N	N	N	N	N	N	N	N	N	N	N	N	N	N	N	N	N	N	N	N	N	N	N	N	N	N	N	N	N	N
600199	P	P	P	P	P	P	P	P	P	P	P	P	P	P	P	P	N	N	N	N	N	N	N	N	N	N	N	N	N	N	N	N	N	N	N	N	N	P	P	P	P	P	P	P	P	P	P	P	P
600277	P	P	P	P	P	P	P	P	P	P	P	P	P	P	P	P	N	N	N	N	N	N	N	N	N	N	N	N	N	N	N	N	N	N	N	N	N	N	N	N	N	N	N	N	N	N	N	N	N
600295	P	P	P	P	P	P	P	P	P	P	P	P	P	P	P	P	N	N	N	N	N	N	N	N	N	N	N	N	N	N	N	N	N	N	N	N	N	N	N	N	N	N	N	N	N	N	N	N	N
600334	P	P	P	P	P	P	P	P	P	P	P	P	P	P	P	P	N	N	N	N	N	N	N	N	N	N	N	N	N	N	N	N	N	N	N	N	N	P	P	P	P	P	P	P	P	P	P	P	P
600358	P	P	P	P	P	P	P	P	P	P	P	P	P	P	P	P	N	N	N	N	N	N	N	N	N	N	N	N	N	N	N	N	N	N	N	N	N	P	P	P	P	P	P	P	P	P	P	P	P
600406	P	P	P	P	P	P	P	P	P	P	P	P	P	P	P	P	N	N	N	N	N	N	N	N	N	N	N	N	N	N	N	N	N	N	N	N	N	N	N	N	N	N	N	N	N	N	N	N	N
600430	P	P	P	P	P	P	P	P	P	P	P	P	P	P	P	P	N	N	N	N	N	N	N	N	N	N	N	N	N	N	N	N	N	N	N	N	N	P	P	P	P	N	P	P	P	P	P	P	P
600518	P	P	P	P	P	P	P	P	P	P	P	P	P	P	P	P	N	N	N	N	N	N	N	N	N	N	N	N	N	N	N	N	N	N	N	N	N	N	N	N	N	N	N	N	N	N	N	N	N
600521	P	P	P	P	P	P	P	P	P	P	P	P	P	P	P	P	N	N	N	N	N	N	N	N	N	N	N	N	N	N	N	N	N	N	N	N	N	N	N	N	N	N	N	N	N	N	N	N	N
600590	P	P	P	P	P	P	P	P	P	P	P	P	P	P	P	P	N	N	N	N	N	N	N	N	N	N	N	N	N	N	N	N	N	N	N	N	N	N	N	N	N	N	N	N	N	N	N	N	N
600744	P	P	P	P	P	P	P	P	P	P	P	P	P	P	P	P	N	N	N	N	N	N	N	N	N	N	N	N	N	N	N	N	N	N	N	N	N	N	N	N	N	N	N	N	N	N	N	N	N
600812	P	P	P	P	P	P	P	P	P	P	P	P	P	P	P	P	N	N	N	N	N	N	N	N	N	N	N	N	N	N	N	N	N	N	N	N	N	P	P	P	P	P	P	P	P	P	P	P	P
600856	P	P	P	P	P	P	P	P	P	P	P	P	P	P	P	P	N	N	N	N	N	N	N	N	N	N	N	N	N	N	N	N	N	N	N	N	N	N	N	N	N	N	N	N	N	N	N	N	N
600866	P	P	P	P	P	P	P	P	P	P	P	P	P	P	P	P	N	N	N	N	N	N	N	N	N	N	N	N	N	N	N	N	N	N	N	N	N	N	N	N	N	N	N	N	N	N	N	N	N
600910	P	P	P	P	P	P	P	P	P	P	P	P	P	P	P	P	N	N	N	N	N	N	N	N	N	N	N	N	N	N	N	N	N	N	N	N	N	P	P	P	P	P	P	P	P	P	P	P	P
600932	P	P	P	P	P	P	P	P	P	P	P	P	P	P	P	P	N	N	N	N	N	N	N	N	N	N	N	N	N	N	N	N	N	N	N	N	N	N	N	N	N	N	N	N	N	N	N	N	N
600960	P	P	P	P	P	P	P	P	P	P	P	P	P	P	P	P	N	N	N	N	N	N	N	N	N	N	N	N	N	N	N	N	N	N	N	N	N	P	P	P	P	P	P	P	P	P	P	P	P
600965	P	P	P	P	P	P	P	P	P	P	P	P	P	P	P	P	N	N	N	N	N	N	N	N	N	N	N	N	N	N	N	N	N	N	N	N	N	N	N	N	N	N	N	N	N	N	N	N	N
600973	P	P	P	P	P	P	P	P	P	P	P	P	P	P	P	P	N	N	N	N	N	N	N	N	N	N	N	N	N	N	N	N	N	N	N	N	N	P	P	P	P	P	P	P	P	P	P	P	P
600989	P	P	P	P	P	P	P	P	P	P	P	P	P	P	P	P	N	N	N	N	N	N	N	N	N	N	N	N	N	N	N	N	N	N	N	N	N	N	N	N	N	N	N	N	N	N	N	N	N
601023	P	P	P	P	P	P	P	P	P	P	P	P	P	P	P	P	N	N	N	N	N	N	N	N	N	N	N	N	N	N	N	N	N	N	N	N	N	N	N	N	N	N	N	N	N	N	N	N	N
601060	P	P	P	P	P	P	P	P	P	P	P	P	P	P	P	P	N	N	N	N	N	N	N	N	N	N	N	N	N	N	N	N	N	N	N	N	N	N	N	N	N	N	N	N	N	N	N	N	N
601085	P	P	P	P	P	P	P	P	P	P	P	P	P	P	P	P	N	N	N	N	N	N	N	N	N	N	N	N	N	N	N	N	N	N	N	N	N	P	P	P	P	P	P	P	P	P	P	P	P
601149	P	P	P	P	P	P	P	P	P	P	P	P	P	P	P	P	N	N	N	N	N	N	N	N	N	N	N	N	N	N	N	N	N	N	N	N	N	N	N	N	N	N	N	N	N	N	N	N	N
601294	P	P	P	P	P	P	P	P	P	P	P	P	P	P	P	P	N	N	N	N	N	N	N	N	N	N	N	N	N	N	N	N	N	N	N	N	N	N	N	N	N	N	N	N	N	N	N	N	N
602018	P	P	P	P	P	P	P	P	P	P	P	P	P	P	P	P	N	N	N	N	N	N	N	N	N	N	N	N	N	N	N	N	N	N	N	N	N	N	N	N	N	N	N	N	N	N	N	N	N
602193	P	P	P	P	P	P	P	P	P	P	P	P	P	P	P	P	N	N	N	N	N	N	N	N	N	N	N	N	N	N	N	N	N	N	N	N	N	N	N	N	N	N	N	N	N	N	N	N	N
602312	P	P	P	P	P	P	P	P	P	P	P	P	P	P	P	P	N	N	N	N	N	N	N	N	N	N	N	N	N	N	N	N	N	N	N	N	N	N	N	N	N	N	N	N	N	N	N	N	N
602416	P	P	P	P	P	P	P	P	P	P	P	P	P	P	P	P	N	N	N	N	N	N	N	N	N	N	N	N	N	N	N	N	N	N	N	N	N	N	N	N	N	N	N	N	N	N	N	N	N
602429	P	P	P	P	P	P	P	P	P	P	P	P	P	P	P	P	N	N	N	N	N	N	N	N	N	N	N	N	N	N	N	N	N	N	N	N	N	N	N	N	N	N	N	N	N	N	N	N	N
602432	P	P	P	P	P	P	P	P	P	P	P	P	P	P	P	P	N	N	N	N	N	N	N	N	N	N	N	N	N	N	N	N	N	N	N	N	N	P	P	P	P	P	P	P	P	P	P	P	P
602434	P	P	P	P	P	P	P	P	P	P	P	P	P	P	P	P	N	N	N	N	N	N	N	N	N	N	N	N	N	N	N	N	N	N	N	N	N	N	N	N	N	N	N	N	N	N	N	N	N
602438	P	P	P	P	P	P	P	P	P	P	P	P	P	P	P	P	N	N	N	N	N	N	N	N	N	N	N	N	N	N	N	N	N	N	N	N	N	N	N	N	N	N	N	N	N	N	N	N	N
602443	P	P	P	P	P	P	P	P	P	P	P	P	P	P	P	P	N	N	N	N	N	N	N	N	N	N	N	N	N	N	N	N	N	N	N	N	N	N	N	N	N	N	N	N	N	N	N	N	N
602491	P	P	P	P	P	P	P	P	P	P	P	P	P	P	P	P	N	N	N	N	N	N	N	N	N	N	N	N	N	N	N	N	N	N	N	N	N	P	P	P	P	P	P	P	P	P	P	P	P
602497	P	P	P	P	P	P	P	P	P	P	P	P	P	P	P	P	N	N	N	N	N	N	N	N	N	N	N	N	N	N	N	N	N	N	N	N	N	P	P	P	P	P	P	P	P	P	P	P	P
602511	P	P	P	P	P	P	P	P	P	P	P	P	P	P	P	P	N	N	N	N	N	N	N	N	N	N	N	N	N	N	N	N	N	N	N	N	N	N	N	N	N	N	N	N	N	N	N	N	N
602512	P	P	P	P	P	P	P	P	P	P	P	P	P	P	P	P	N	N	N	N	N	N	N	N	N	P	P	P	N	N	N	N	N	N	N	N	N	N	N	N	N	N	N	N	N	N	N	N	N
602521	P	P	P	P	P	P	P	P	P	P	P	P	P	P	P	P	N	N	N	N	N	N	N	N	N	N	N	N	N	N	N	N	N	N	N	N	N	N	N	N	N	N	N	N	N	N	N	N	N
602596	P	P	P	P	P	P	P	P	P	P	P	P	P	P	P	P	N	N	N	N	N	N	N	N	N	N	N	N	N	N	N	N	N	N	N	N	N	N	N	N	N	N	N	N	N	N	N	N	N
602607	P	P	P	P	P	P	P	P	P	P	P	P	P	P	P	P	N	N	N	N	N	N	N	N	N	N	N	N	N	N	N	N	N	N	N	N	N	N	N	N	N	N	N	N	N	N	N	N	N
602614	P	P	P	P	P	P	P	P	P	P	P	P	P	P	P	P	N	N	N	N	N	N	N	N	N	N	N	N	N	N	N	N	N	N	N	N	N	N	N	N	N	N	N	N	N	N	N	N	N
602633	P	P	P	P	P	P	P	P	P	P	P	P	P	P	P	P	N	N	N	N	N	N	N	N	N	N	N	N	N	N	N	N	N	N	N	N	N	N	N	N	N	N	N	N	N	N	N	N	N
602682	P	P	P	P	P	P	P	P	P	P	P	P	P	P	P	P	N	N	N	N	N	N	N	N	N	P	P	P	N	N	N	N	N	N	N	N	N	N	N	N	N	N	N	N	N	N	N	N	N
602686	P	P	P	P	P	P	P	P	P	P	P	P	P	P	P	P	N	N	N	N	N	N	N	N	N	N	N	N	N	N	N	N	N	N	N	N	N	P	P	P	P	P	P	P	P	P	P	P	P
602710	P	P	P	P	P	P	P	P	P	P	P	P	P	P	P	P	N	N	N	N	N	N	N	N	N	P	P	P	N	P	P	P	P	P	N	P	P	N	N	N	N	N	N	N	N	N	N	N	N
602747	P	P	P	P	P	P	P	P	P	P	P	P	P	P	P	P	N	N	N	N	N	N	N	N	N	N	N	N	N	N	N	N	N	N	N	N	N	N	N	N	N	N	N	N	N	N	N	N	N
602757	P	P	P	P	P	P	P	P	P	P	P	P	P	P	P	P	N	N	N	N	N	N	N	N	N	N	N	N	N	N	N	N	N	N	N	N	N	P	P	P	P	P	P	P	P	P	P	P	P
602762	P	P	P	P	P	P	P	P	P	P	P	P	P	P	P	P	N	N	N	N	N	N	N	N	N	N	N	N	N	N	N	N	N	N	N	N	N	N	N	N	N	N	N	N	N	N	N	N	N
602763	P	P	P	P	P	P	P	P	P	P	P	P	P	P	P	P	N	N	N	N	N	N	N	N	N	N	N	N	N	N	N	N	N	N	N	N	N	N	N	N	N	N	N	N	N	N	N	N	N
602764	P	P	P	P	P	P	P	P	P	P	P	P	P	P	P	P	N	N	N	N	N	N	N	N	N	N	N	N	N	N	N	N	N	N	N	N	N	N	N	N	N	N	N	N	N	N	N	N	N
602765	P	P	P	P	P	P	P	P	P	P	P	P	P	P	P	P	N	N	N	N	N	N	N	N	N	N	N	N	N	N	N	N	N	N	N	N	N	N	N	N	N	N	N	N	N	N	N	N	N
602768	P	P	P	P	P	P	P	P	P	P	P	P	P	P	P	P	N	N	N	N	N	N	N	N	N	N	N	N	N	N	N	N	N	N	N	N	N	N	N	N	N	N	N	N	N	N	N	N	N
602784	P	P	P	P	P	P	P	P	P	P	P	P	P	P	P	P	N	N	N	N	N	N	N	N	N	N	N	N	N	N	N	N	N	N	N	N	N	P	P	P	P	P	P	P	P	P	P	P	P
602809	P	P	P	P	P	P	P	P	P	P	P	P	P	P	P	P	N	N	N	N	N	N	N	N	N	N	N	N	N	N	N	N	N	N	N	N	N	N	N	N	N	N	N	N	N	N	N	N	N
602854	P	P	P	P	P	P	P	P	P	P	P	P	P	P	P	P	N	N	N	N	N	N	N	N	N	N	N	N	N	N	N	N	N	N	N	N	N	N	N	N	N	N	N	N	N	N	N	N	N
602900	P	P	P	P	P	P	P	P	P	P	P	P	P	P	P	P	N	N	N	N	N	N	N	N	N	P	P	P	P	N	N	P	N	P	P	P	P	N	N	N	N	N	N	N	N	N	N	N	N
602905	P	P	P	P	P	P	P	P	P	P	P	P	P	P	P	P	N	N	N	N	N	N	N	N	N	N	N	N	N	N	N	N	N	N	N	N	N	N	N	N	N	N	N	N	N	N	N	N	N
602931	P	P	P	P	P	P	P	P	P	P	P	P	P	P	P	P	N	N	N	N	N	N	N	N	N	P	P	P	N	N	N	N	N	N	N	N	N	N	N	N	N	N	N	N	N	N	N	N	N
602962	P	P	P	P	P	P	P	P	P	P	P	P	P	P	P	P	N	N	N	N	N	N	N	N	N	N	N	N	N	N	N	N	N	N	N	N	N	N	N	N	N	N	N	N	N	N	N	N	N
602985	P	P	P	P	P	P	P	P	P	P	P	P	P	P	P	P	N	N	N	N	N	N	N	N	N	N	N	N	N	N	N	N	N	N	N	N	N	P	P	P	P	P	P	P	P	P	P	P	P
603002	P	P	P	P	P	P	P	P	P	P	P	P	P	P	P	P	N	N	N	N	N	N	N	N	N	N	N	N	N	N	N	N	N	N	N	N	N	N	N	N	N	N	N	N	N	N	N	N	N
603039	P	P	P	P	P	P	P	P	P	P	P	P	P	P	P	P	N	N	N	N	N	N	N	N	N	N	N	N	N	N	N	N	N	N	N	N	N	N	N	N	N	N	N	N	N	N	N	N	N
603040	P	P	P	P	P	P	P	P	P	P	P	P	P	P	P	P	N	N	N	N	N	N	N	N	N	N	N	N	N	N	N	N	N	N	N	N	N	P	P	P	P	P	P	P	P	P	P	P	P
603041	P	P	P	P	P	P	P	P	P	P	P	P	P	P	P	P	N	N	N	N	N	N	N	N	N	N	N	N	N	N	N	N	N	N	N	N	N	N	N	N	N	N	N	N	N	N	N	N	N
603047	P	P	P	P	P	P	P	P	P	P	P	P	P	P	P	P	N	N	N	N	N	N	N	N	N	N	N	N	N	N	N	N	N	N	N	N	N	N	N	N	N	N	N	N	N	N	N	N	N
603114	P	P	P	P	P	P	P	P	P	P	P	P	P	P	P	P	N	N	N	N	N	N	N	N	N	N	N	N	N	N	N	N	N	N	N	N	N	N	N	N	N	N	N	N	N	N	N	N	N
603246	P	P	P	P	P	P	P	P	P	P	P	P	P	P	P	P	N	N	N	N	N	N	N	N	N	N	N	N	N	N	N	N	N	N	N	N	N	N	N	N	N	N	N	N	N	N	N	N	N
603253	P	P	P	P	P	P	P	P	P	P	P	P	P	P	P	P	N	N	N	N	N	N	N	N	N	N	N	N	N	N	N	N	N	N	N	N	N	N	N	N	N	N	N	N	N	N	N	N	N
603287	P	P	P	P	P	P	P	P	P	P	P	P	P	P	P	P	N	N	N	N	N	N	N	N	N	N	N	N	N	N	N	N	N	N	N	N	N	N	N	N	N	N	N	N	N	N	N	N	N
603316	P	P	P	P	P	P	P	P	P	P	P	P	P	P	P	P	N	N	N	N	N	N	N	N	N	N	N	N	N	N	N	N	N	N	N	N	N	P	P	P	P	P	P	P	P	P	P	P	P
603360	P	P	P	P	P	P	P	P	P	P	P	P	P	P	P	P	N	N	N	N	N	N	N	N	N	N	N	N	N	N	N	N	N	N	N	N	N	N	N	N	N	N	N	N	N	N	N	N	N
603392	P	P	P	P	P	P	P	P	P	P	P	P	P	P	P	P	N	N	N	N	N	N	N	N	N	N	N	N	N	N	N	N	N	N	N	N	N	N	N	N	N	N	N	N	N	N	N	N	N
603465	P	P	P	P	P	P	P	P	P	P	P	P	P	P	P	P	N	N	N	N	N	N	N	N	N	N	N	N	N	N	N	N	N	N	N	N	N	P	P	P	P	P	P	P	P	P	P	P	P
603539	P	P	P	P	P	P	P	P	P	P	N	P	P	P	P	P	N	N	N	N	N	N	N	N	N	N	N	N	N	N	N	N	N	N	N	N	N	N	N	N	N	N	N	N	N	N	N	N	N
603573	P	P	P	P	P	P	P	P	P	P	P	P	P	P	P	P	N	N	N	N	N	N	N	N	N	N	N	N	N	N	N	N	N	N	N	N	N	N	N	N	N	N	N	N	N	N	N	N	N
603579	P	P	P	P	P	P	P	P	P	P	P	P	P	P	P	P	N	N	N	N	N	N	N	N	N	N	N	N	N	N	N	N	N	N	N	N	N	N	N	N	N	N	N	N	N	N	N	N	N
603595	P	P	P	P	P	P	P	P	P	P	P	P	P	P	P	P	N	N	N	N	N	N	N	N	N	N	N	N	N	N	N	N	N	N	N	N	N	N	N	N	N	N	N	N	N	N	N	N	N
603625	P	P	P	P	P	P	P	P	P	P	P	P	P	P	P	P	N	N	N	N	N	N	N	N	N	N	N	N	N	N	N	N	N	N	N	N	N	N	N	N	N	N	N	N	N	N	N	N	N
603650	P	P	P	P	P	P	P	P	P	P	P	P	P	P	P	P	N	N	N	N	N	N	N	N	N	N	N	N	N	N	N	N	N	N	N	N	N	N	N	N	N	N	N	N	N	N	N	N	N
603688	P	P	P	P	P	P	P	P	P	P	P	P	P	P	P	P	N	N	N	N	N	N	N	N	N	N	N	N	N	N	N	N	N	N	N	N	N	P	P	P	P	P	P	P	P	P	P	P	P
603709	P	P	P	P	P	P	P	P	P	P	P	P	P	P	P	P	N	N	N	N	N	N	N	N	N	N	N	N	N	N	N	N	N	N	N	N	N	P	P	P	P	P	P	P	P	P	P	P	P
603746	P	P	P	P	P	P	P	P	P	P	P	P	P	P	P	P	N	N	N	N	N	N	N	N	N	N	N	N	N	N	N	N	N	N	N	N	N	N	N	N	N	N	N	N	N	N	N	N	N
603761	P	P	P	P	P	P	P	P	P	P	P	P	P	P	P	P	N	N	N	N	N	N	N	N	N	N	N	N	N	N	N	N	N	N	N	N	N	P	P	P	P	P	P	P	P	P	P	P	P
603822	P	P	P	P	P	P	P	P	P	P	P	P	P	P	P	P	N	N	N	N	N	N	N	N	N	N	N	N	N	N	N	N	N	N	N	N	N	N	N	N	N	N	N	N	N	N	N	N	N
603869	P	P	P	P	P	P	P	P	P	P	P	P	P	P	P	P	N	N	N	N	N	N	N	N	N	N	N	N	N	N	N	N	N	N	N	N	N	P	P	P	P	P	P	P	P	P	P	P	P
603899	P	P	P	P	P	P	P	P	P	P	P	P	P	P	P	P	N	N	N	N	N	N	N	N	N	N	N	N	N	N	N	N	N	N	N	N	N	P	P	P	P	P	P	P	P	P	P	P	P
603901	P	P	P	P	P	P	P	P	P	P	P	P	P	P	P	P	N	N	N	N	N	N	N	N	N	N	N	N	N	N	N	N	N	N	N	N	N	N	N	N	N	N	N	N	N	N	N	N	N
603917	P	P	P	P	P	P	P	P	P	P	P	P	P	P	P	P	N	N	N	N	N	N	N	N	N	N	N	N	N	N	N	N	N	N	N	N	N	N	N	N	N	N	N	N	N	N	N	N	N
603962	P	P	P	P	P	P	P	P	P	P	P	P	P	P	P	P	N	N	N	N	N	N	N	N	N	N	N	N	N	N	N	N	N	N	N	N	N	N	N	N	N	N	N	N	N	N	N	N	N
604001	P	P	P	P	P	P	P	P	P	P	P	P	P	P	P	P	N	N	N	N	N	N	N	N	N	N	N	N	N	N	N	N	N	N	N	N	N	N	N	N	N	N	N	N	N	N	N	N	N
604002	P	P	P	P	P	P	P	P	P	P	P	P	P	P	P	P	N	N	N	N	N	N	N	N	N	N	N	N	N	N	N	N	N	N	N	N	N	N	N	N	N	N	N	N	N	N	N	N	N
604018	P	P	P	P	P	P	P	P	P	P	P	P	P	P	P	P	N	N	N	N	N	N	N	N	N	N	N	N	N	N	N	N	N	N	N	N	N	N	N	N	N	N	N	N	N	N	N	N	N
604022	P	P	P	P	P	P	P	P	P	P	P	P	P	P	P	P	N	N	N	N	N	N	N	N	N	N	N	N	N	N	N	N	N	N	N	N	N	N	N	N	N	N	N	N	N	N	N	N	N
604053	P	P	P	P	P	P	P	P	P	P	P	P	P	P	P	P	N	N	N	N	N	N	N	N	N	N	N	N	N	N	N	N	N	N	N	N	N	N	N	N	N	N	N	N	N	N	N	N	N
604054	P	P	P	P	P	P	P	P	P	P	P	P	P	P	P	P	N	N	N	N	N	N	N	N	N	N	N	N	N	N	N	N	N	N	N	N	N	N	N	N	N	N	N	N	N	N	N	N	N
604074	P	P	P	P	P	P	P	P	P	P	P	P	P	P	P	P	N	N	N	N	N	N	N	N	N	N	N	N	N	N	N	N	N	N	N	N	N	P	P	P	P	P	P	P	P	P	P	P	P
604081	P	P	P	P	P	P	P	P	P	P	P	P	P	P	P	P	N	N	N	N	N	N	N	N	N	N	N	N	N	N	N	N	N	N	N	N	N	N	N	N	N	N	N	N	N	N	N	N	N
604096	P	P	P	P	P	P	P	P	P	P	P	P	P	P	P	P	N	N	N	N	N	N	N	N	N	N	N	N	N	N	N	N	N	N	N	N	N	N	N	N	N	N	N	N	N	N	N	N	N
604124	P	P	P	P	P	P	P	P	P	P	P	P	P	P	P	P	N	N	N	N	N	N	N	N	N	N	N	N	N	N	N	N	N	N	N	N	N	N	N	N	N	N	N	N	N	N	N	N	N
604136	P	P	P	P	P	P	P	P	P	P	P	P	P	P	P	P	N	N	N	N	N	N	N	N	N	N	N	N	N	N	N	N	N	N	N	N	N	N	N	N	N	N	N	N	N	N	N	N	N
604141	P	P	P	P	P	P	P	P	P	P	P	P	P	P	P	P	N	N	N	N	N	N	N	N	N	N	N	N	N	N	N	N	N	N	N	N	N	N	N	N	N	N	N	N	N	N	N	N	N
604142	P	P	P	P	P	P	P	P	P	P	P	P	P	P	P	P	N	N	N	N	N	N	N	N	N	N	N	N	N	N	N	N	N	N	N	N	N	N	N	N	N	N	N	N	N	N	N	N	N
604185	P	P	P	P	P	P	P	P	P	P	P	P	P	P	P	P	N	N	N	N	N	N	N	N	N	N	N	N	N	N	N	N	N	N	N	N	N	N	N	N	N	N	N	N	N	N	N	N	N
604193	P	P	P	P	P	P	P	P	P	P	P	P	P	P	P	P	N	N	N	N	N	N	N	N	N	N	N	N	N	N	N	N	N	N	N	N	N	N	N	N	N	N	N	N	N	N	N	N	N
604270	P	P	P	P	P	P	P	P	P	P	P	P	P	P	P	P	N	N	N	N	N	N	N	N	N	N	N	N	N	N	N	N	N	N	N	N	N	P	P	P	P	P	P	P	P	P	P	P	P
604281	P	P	P	P	P	P	P	P	P	P	P	P	P	P	P	P	N	N	N	N	N	N	N	N	N	N	N	N	N	N	N	N	N	N	N	N	N	N	N	N	N	N	N	N	N	N	N	N	N
604295	P	P	P	P	P	P	P	P	P	P	P	P	P	P	P	P	N	N	N	N	N	N	N	N	N	N	N	N	N	N	N	N	N	N	N	N	N	N	N	N	N	N	N	N	N	N	N	N	N
604329	P	P	P	P	P	P	P	P	P	P	P	P	P	P	P	P	N	N	N	N	N	N	N	N	N	N	N	N	N	N	N	N	N	N	N	N	N	P	P	P	P	P	P	P	P	P	P	P	P
604333	P	P	P	P	P	P	P	P	P	P	P	P	P	P	P	P	N	N	N	N	N	N	N	N	N	N	N	N	N	N	N	N	N	N	N	N	N	N	N	N	N	N	N	N	N	N	N	N	N
604339	P	P	P	P	P	P	P	P	P	P	P	P	P	P	P	P	N	N	N	N	N	N	N	N	N	N	N	N	N	N	N	N	N	N	N	N	N	N	N	N	N	N	N	N	N	N	N	N	N
604370	P	P	P	P	P	P	P	P	P	P	P	P	P	P	P	P	N	N	N	N	N	N	N	N	N	N	N	N	N	N	N	N	N	N	N	N	N	N	N	N	N	N	N	N	N	N	N	N	N
604381	P	P	P	P	P	P	P	P	P	P	P	P	P	P	P	P	N	N	N	N	N	N	N	N	N	P	P	P	P	P	N	N	P	P	P	P	P	P	P	P	P	P	P	P	P	P	P	P	P
604469	P	P	P	P	P	P	P	P	P	P	P	P	P	P	P	P	N	N	N	N	N	N	N	N	N	N	N	N	N	N	N	N	N	N	N	N	N	N	N	N	N	N	N	N	N	N	N	N	N
604500	P	P	P	P	P	P	P	P	P	P	P	P	P	P	P	P	N	N	N	N	N	N	N	N	N	N	N	N	N	N	N	N	N	N	N	N	N	N	N	N	N	N	N	N	N	N	N	N	N
604504	P	P	P	P	P	P	P	P	P	P	P	P	P	P	P	P	N	N	N	N	N	N	N	N	N	N	N	N	N	N	N	N	N	N	N	N	N	P	P	P	P	P	P	P	P	P	P	P	P
604518	P	P	P	P	P	P	P	P	P	P	P	P	P	P	P	P	N	N	N	N	N	N	N	N	N	N	N	N	N	N	N	N	N	N	N	N	N	N	N	N	N	N	N	N	N	N	N	N	N
604533	P	P	P	P	P	P	P	P	P	P	P	P	P	P	P	P	N	N	N	N	N	N	N	N	N	N	N	N	N	N	N	N	N	N	N	N	N	N	N	N	N	N	N	N	N	N	N	N	N
604542	P	P	P	P	P	P	P	P	P	P	P	P	P	P	P	P	N	N	N	N	N	N	N	N	N	N	N	N	N	N	N	N	N	N	N	N	N	N	N	N	N	N	N	N	N	N	N	N	N
6BC4	P	P	P	P	P	P	P	P	P	P	P	P	P	P	P	P	N	N	N	N	N	N	N	N	N	N	N	N	N	N	N	N	N	N	N	N	N	P	P	P	P	P	P	P	P	P	P	P	P
6BC6	P	P	P	P	P	P	P	P	P	P	P	P	P	P	P	P	N	N	N	N	N	N	N	N	N	N	N	N	N	N	N	N	N	N	N	N	N	N	N	N	N	N	N	N	N	N	N	N	N
6BC8	P	P	P	P	P	P	P	P	P	P	P	P	P	P	P	P	N	N	N	N	N	N	N	N	N	N	N	N	N	N	N	N	N	N	N	N	N	N	N	N	N	N	N	N	N	N	N	N	N
6CC12	P	P	P	P	P	P	P	P	P	P	P	P	P	P	P	P	N	N	N	N	N	N	N	N	N	N	N	N	N	N	N	N	N	N	N	N	N	P	P	P	P	P	P	P	P	P	P	P	P
6CC6	P	P	P	P	P	P	P	P	P	P	P	P	P	P	P	P	N	N	N	N	N	N	N	N	N	P	P	P	N	N	N	N	N	N	N	N	N	N	N	N	N	N	N	N	N	N	N	N	N
6CC8	P	P	P	P	P	P	P	P	P	P	P	P	P	P	P	P	N	N	N	N	N	N	N	N	N	N	N	N	N	N	N	N	N	N	N	N	N	N	N	N	N	N	N	N	N	N	N	N	N
700006	P	P	P	P	P	P	P	P	P	P	P	P	P	P	P	P	N	N	N	N	N	N	N	N	N	N	N	N	N	N	N	N	N	N	N	N	N	N	N	N	N	N	N	N	N	N	N	N	N
700049	P	P	P	P	P	P	P	P	P	P	P	P	P	P	P	P	N	N	N	N	N	N	N	N	N	N	N	N	N	N	N	N	N	N	N	N	N	N	N	N	N	N	N	N	N	N	N	N	N
700053	P	P	P	P	P	P	P	P	P	P	P	P	P	P	P	P	N	N	N	N	N	N	N	N	N	N	N	N	N	N	N	N	N	N	N	N	N	N	N	N	N	N	N	N	N	N	N	N	N
700078	P	P	P	P	P	P	P	P	P	P	P	P	P	P	P	P	N	N	N	N	N	N	N	N	N	N	N	N	N	N	N	N	N	N	N	N	N	N	N	N	N	N	N	N	N	N	N	N	N
700092	P	P	P	P	P	P	P	P	P	P	P	P	P	P	P	P	N	N	N	N	N	N	N	N	N	N	N	N	N	N	N	N	N	N	N	N	N	N	N	N	N	N	N	N	N	N	N	N	N
700144	P	P	P	P	P	P	P	P	P	P	P	P	P	P	P	P	N	N	N	N	N	N	N	N	N	N	N	N	N	N	N	N	N	N	N	N	N	P	P	P	P	P	P	P	P	P	P	P	P
700172	P	P	P	P	P	P	P	P	P	P	P	P	P	P	P	P	N	N	N	N	N	N	N	N	N	N	N	N	N	N	N	N	N	N	N	N	N	P	P	P	P	P	P	P	P	P	P	P	P
700302	P	P	P	P	P	P	P	P	P	P	P	P	P	P	P	P	N	N	N	N	N	N	N	N	N	N	N	N	N	N	N	N	N	N	N	N	N	N	N	N	N	N	N	N	N	N	N	N	N
700335	P	P	P	P	P	P	P	P	P	P	P	P	P	P	P	P	N	N	N	N	N	N	N	N	N	N	N	N	N	N	N	N	N	N	N	N	N	N	N	N	N	N	N	N	N	N	N	N	N
700339	P	P	P	P	P	P	P	P	P	P	P	P	P	P	P	P	N	N	N	N	N	N	N	N	N	N	N	N	N	N	N	N	N	N	N	N	N	P	P	P	P	P	P	P	P	P	P	P	P
700355	P	P	P	P	P	P	P	P	P	P	P	P	P	P	P	P	N	N	N	N	N	N	N	N	N	N	N	N	N	N	N	N	N	N	N	N	N	N	N	N	N	N	N	N	N	N	N	N	N
700380	P	P	P	P	P	P	P	P	P	P	P	P	P	P	P	P	N	N	N	N	N	N	N	N	N	N	N	N	N	N	N	N	N	N	N	N	N	N	N	N	N	N	N	N	N	N	N	N	N
700394	P	P	P	P	P	P	P	P	P	P	P	P	P	P	P	P	N	N	N	N	N	N	N	N	N	N	N	N	N	N	N	N	N	N	N	N	N	N	N	N	N	N	N	N	N	N	N	N	N
700481	P	P	P	P	P	P	P	P	P	P	P	P	P	P	P	P	N	N	N	N	N	N	N	N	N	N	N	N	N	N	N	N	N	N	N	N	N	N	N	N	N	N	N	N	N	N	N	N	N
700493	P	P	P	P	P	P	P	P	P	P	P	P	P	P	P	P	N	N	N	N	N	N	N	N	N	N	N	N	N	N	N	N	N	N	N	N	N	N	N	N	N	N	N	N	N	N	N	N	N
700684	P	P	P	P	P	P	P	P	P	P	P	P	P	P	P	P	N	N	N	N	N	N	N	N	N	N	N	N	N	N	N	N	N	N	N	N	N	N	N	N	N	N	N	N	N	N	N	N	N
700701	P	P	P	P	P	P	P	P	P	P	P	P	P	P	P	P	N	N	N	N	N	N	N	N	N	N	N	N	N	N	N	N	N	N	N	N	N	N	N	N	N	N	N	N	N	N	N	N	N
700762	P	P	P	P	P	P	P	P	P	P	P	P	P	P	P	P	N	N	N	N	N	N	N	N	N	N	N	N	N	N	N	N	N	N	N	N	N	N	N	N	N	N	N	N	N	N	N	N	N
700783	P	P	P	P	P	P	P	P	P	P	P	P	P	P	P	P	N	N	N	N	N	N	N	N	N	N	N	N	N	N	N	N	N	N	N	N	N	P	P	P	P	P	P	P	P	P	P	P	P
700818	P	P	P	P	P	P	P	P	P	P	P	P	P	P	P	P	N	N	N	N	N	N	N	N	N	N	N	N	N	N	N	N	N	N	N	N	N	N	N	N	N	N	N	N	N	N	N	N	N
700991	P	P	P	P	P	P	P	P	P	P	P	P	P	P	P	P	N	N	N	N	N	N	N	N	N	N	N	N	N	N	N	N	N	N	N	N	N	N	N	N	N	N	N	N	N	N	N	N	N
702008	P	P	P	P	P	P	P	P	P	P	P	P	P	P	P	P	N	N	N	N	N	N	N	N	N	N	N	N	N	N	N	N	N	N	N	N	N	N	N	N	N	N	N	N	N	N	N	N	N
702050	P	P	P	P	P	P	P	P	P	P	P	P	P	P	P	P	N	N	N	N	N	N	N	N	N	N	N	N	N	N	N	N	N	N	N	N	N	P	P	P	P	P	P	P	P	P	P	P	P
702051	P	P	P	P	P	P	P	P	P	P	P	P	P	P	P	P	N	N	N	N	N	N	N	N	N	N	N	N	N	N	N	N	N	N	N	N	N	N	N	N	N	N	N	N	N	N	N	N	N
702154	P	P	P	P	P	P	P	P	P	P	P	P	P	P	P	P	N	N	N	N	N	N	N	N	N	N	N	N	N	N	N	N	N	N	N	N	N	N	N	N	N	N	N	N	N	N	N	N	N
702186	P	P	P	P	P	P	P	P	P	P	P	P	P	P	P	P	N	N	N	N	N	N	N	N	N	P	P	P	N	P	P	P	N	N	P	P	P	N	N	N	N	N	N	N	N	N	N	N	N
702210	P	P	P	P	P	P	P	P	P	P	P	P	P	P	P	P	N	N	N	N	N	N	N	N	N	N	N	N	N	N	N	N	N	N	N	N	N	P	P	P	P	P	P	P	P	P	P	P	P
702277	P	P	P	P	P	P	P	P	P	P	P	P	P	P	P	P	N	N	N	N	N	N	N	N	N	N	N	N	N	N	N	N	N	N	N	N	N	N	N	N	N	N	N	N	N	N	N	N	N
702332	P	P	P	P	P	P	P	P	P	P	P	P	P	P	P	P	N	N	N	N	N	N	N	N	N	N	N	N	N	N	N	N	N	N	N	N	N	P	P	P	P	P	P	P	P	P	P	P	P
702427	P	P	P	P	P	P	P	P	P	P	P	P	P	P	P	P	N	N	N	N	N	N	N	N	N	N	N	N	N	N	N	N	N	N	N	N	N	P	P	P	P	P	P	P	P	P	P	P	P
702428	P	P	P	P	P	P	P	P	P	P	P	P	P	P	P	P	N	N	N	N	N	N	N	N	N	N	N	N	N	N	N	N	N	N	N	N	N	N	N	N	N	N	N	N	N	N	N	N	N
702434	P	P	P	P	P	P	P	P	P	P	P	P	P	P	P	P	N	N	N	N	N	N	N	N	N	N	N	N	N	N	N	N	N	N	N	N	N	N	N	N	N	N	N	N	N	N	N	N	N
702464	P	P	P	P	P	P	P	P	P	P	P	P	P	P	P	P	N	N	N	N	N	N	N	N	N	N	N	N	N	N	N	N	N	N	N	N	N	P	P	P	P	P	P	P	P	P	P	P	P
702465	P	P	P	P	P	P	P	P	P	P	P	P	P	P	P	P	N	N	N	N	N	N	N	N	N	N	N	N	N	N	N	N	N	N	N	N	N	N	N	N	N	N	N	N	N	N	N	N	N
702469	P	P	P	P	P	P	P	P	P	P	P	P	P	P	P	P	N	N	N	N	N	N	N	N	N	N	N	N	N	N	N	N	N	N	N	N	N	N	N	N	N	N	N	N	N	N	N	N	N
702496	P	P	P	P	P	P	P	P	P	P	P	P	P	P	P	P	N	N	N	N	N	N	N	N	N	N	N	N	N	N	N	N	N	N	N	N	N	N	N	N	N	N	N	N	N	N	N	N	N
702540	P	P	P	P	P	P	P	P	P	P	P	P	P	P	P	P	N	N	N	N	N	N	N	N	N	N	N	N	N	N	N	N	N	N	N	N	N	N	N	N	N	N	N	N	N	N	N	N	N
702552	P	P	P	P	P	P	P	P	P	P	P	P	P	P	P	P	N	N	N	N	N	N	N	N	N	N	N	N	N	N	N	N	N	N	N	N	N	P	P	P	P	P	P	P	P	P	P	P	P
702590	P	P	P	P	P	P	P	P	P	P	P	P	P	P	P	P	N	N	N	N	N	N	N	N	N	N	N	N	N	N	N	N	N	N	N	N	N	N	N	N	N	N	N	N	N	N	N	N	N
702606	P	P	P	P	P	P	P	P	P	P	P	P	P	P	P	P	N	N	N	N	N	N	N	N	N	N	N	N	N	N	N	N	N	N	N	N	N	P	P	P	P	P	P	P	P	P	P	P	P
702615	P	P	P	P	P	P	P	P	P	P	P	P	P	P	P	P	N	N	N	N	N	N	N	N	N	N	N	N	N	N	N	N	N	N	N	N	N	P	P	P	P	P	P	P	P	P	P	P	P
702658	P	P	P	P	P	P	P	P	P	P	P	P	P	P	P	P	N	N	N	N	N	N	N	N	N	N	N	N	N	N	N	N	N	N	N	N	N	N	N	N	N	N	N	N	N	N	N	N	N
702699	P	P	P	P	P	P	P	P	P	P	P	P	P	P	P	P	N	N	N	N	N	N	N	N	N	N	N	N	N	N	N	N	N	N	N	N	N	P	P	P	P	P	P	P	P	P	P	P	P
702711	P	P	P	P	P	P	P	P	P	P	P	P	P	P	P	P	N	N	N	N	N	N	N	N	N	N	N	N	N	N	N	N	N	N	N	N	N	N	N	N	N	N	N	N	N	N	N	N	N
702831	P	P	P	P	P	P	P	P	P	P	P	P	P	P	P	P	N	N	N	N	N	N	N	N	N	N	N	N	N	N	N	N	N	N	N	N	N	N	N	N	N	N	N	N	N	N	N	N	N
702871	P	P	P	P	P	P	P	P	P	P	P	P	P	P	P	P	N	N	N	N	N	N	N	N	N	N	N	N	N	N	N	N	N	N	N	N	N	N	N	N	N	N	N	N	N	N	N	N	N
702903	P	P	P	P	P	P	P	P	P	P	P	P	P	P	P	P	N	N	N	N	N	N	N	N	N	N	N	N	N	N	N	N	N	N	N	N	N	P	P	P	P	P	P	P	P	P	P	P	P
702925	P	P	P	P	P	P	P	P	P	P	P	P	P	P	P	P	N	N	N	N	N	N	N	N	N	N	N	N	N	N	N	N	N	N	N	N	N	P	P	P	P	P	P	P	P	P	P	P	P
703040	P	P	P	P	P	P	P	P	P	P	P	P	P	P	P	P	N	N	N	N	N	N	N	N	N	N	N	N	N	N	N	N	N	N	N	N	N	N	N	N	N	N	N	N	N	N	N	N	N
703046	P	P	P	P	P	P	P	P	P	P	P	P	P	P	P	P	N	N	N	N	N	N	N	N	N	N	N	N	N	N	N	N	N	N	N	N	N	N	N	N	N	N	N	N	N	N	N	N	N
703054	P	P	P	P	P	P	P	P	P	P	P	P	P	P	P	P	N	N	N	N	N	N	N	N	N	N	N	N	N	N	N	N	N	N	N	N	N	N	N	N	N	N	N	N	N	N	N	N	N
703076	P	P	P	P	P	P	P	P	P	P	P	P	P	P	P	P	N	N	N	N	N	N	N	N	N	N	N	N	N	N	N	N	N	N	N	N	N	N	N	N	N	N	N	N	N	N	N	N	N
703089	P	P	P	P	P	P	P	P	P	P	P	P	P	P	P	P	N	N	N	N	N	N	N	N	N	N	N	N	N	N	N	N	N	N	N	N	N	N	N	N	N	N	N	N	N	N	N	N	N
703097	P	P	P	P	P	P	P	P	P	P	P	P	P	P	P	P	N	N	N	N	N	N	N	N	N	N	N	N	N	N	N	N	N	N	N	N	N	N	N	N	N	N	N	N	N	N	N	N	N
703129	P	P	P	P	P	P	P	P	P	P	P	P	P	P	P	P	N	N	N	N	N	N	N	N	N	N	N	N	N	N	N	N	N	N	N	N	N	N	N	N	N	N	N	N	N	N	N	N	N
703142	P	P	P	P	P	P	P	P	P	P	P	P	P	P	P	P	N	N	N	N	N	N	N	N	N	N	N	N	N	N	N	N	N	N	N	N	N	P	P	P	P	P	P	P	P	P	P	P	P
703164	P	P	P	P	P	P	P	P	P	P	P	P	P	P	P	P	N	N	N	N	N	N	N	N	N	N	N	N	N	N	N	N	N	N	N	N	N	N	N	N	N	N	N	N	N	N	N	N	N
703236	P	P	P	P	P	P	P	P	P	P	P	P	P	P	P	P	N	N	N	N	N	N	N	N	N	N	N	N	N	N	N	N	N	N	N	N	N	N	N	N	N	N	N	N	N	N	N	N	N
703254	P	P	P	P	P	P	P	P	P	P	P	P	P	P	P	P	N	N	N	N	N	N	N	N	N	N	N	N	N	N	N	N	N	N	N	N	N	N	N	N	N	N	N	N	N	N	N	N	N
703317	P	P	P	P	P	P	P	P	P	P	P	P	P	P	P	P	N	N	N	N	N	N	N	N	N	N	N	N	N	N	N	N	N	N	N	N	N	P	P	P	P	P	P	P	P	P	P	P	P
703340	P	P	P	P	P	P	P	P	P	P	P	P	P	P	P	P	N	N	N	N	N	N	N	N	N	N	N	N	N	N	N	N	N	N	N	N	N	P	P	P	P	P	P	P	P	P	P	P	P
703372	P	P	P	P	P	P	P	P	P	P	P	P	P	P	P	P	N	N	N	N	N	N	N	N	N	P	P	P	N	N	N	N	N	N	N	N	N	P	P	P	P	P	P	P	P	P	P	P	P
703439	P	P	P	P	P	P	P	P	P	P	P	P	P	P	P	P	N	N	N	N	N	N	N	N	N	N	N	N	N	N	N	N	N	N	N	N	N	P	P	P	P	N	P	P	P	P	P	P	P
703472	P	P	P	P	P	P	P	P	P	P	P	P	P	P	P	P	N	N	N	N	N	N	N	N	N	N	N	N	N	N	N	N	N	N	N	N	N	N	N	N	N	N	N	N	N	N	N	N	N
703524	P	P	P	P	P	P	P	P	P	P	P	P	P	P	P	P	N	N	N	N	N	N	N	N	N	N	N	N	N	N	N	N	N	N	N	N	N	N	N	N	N	N	N	N	N	N	N	N	N
703530	P	P	P	P	P	P	P	P	P	P	P	P	P	P	P	P	N	N	N	N	N	N	N	N	N	N	N	N	N	N	N	N	N	N	N	N	N	N	N	N	N	N	N	N	N	N	N	N	N
703548	P	P	P	P	P	P	P	P	P	P	P	P	P	P	P	P	N	N	N	N	N	N	N	N	N	N	N	N	N	N	N	N	N	N	N	N	N	P	P	P	P	P	P	P	P	P	P	P	P
703603	P	P	P	P	P	P	P	P	P	P	P	P	P	P	P	P	N	N	N	N	N	N	N	N	N	N	N	N	N	N	N	N	N	N	N	N	N	N	N	N	N	N	N	N	N	N	N	N	N
703620	P	P	P	P	P	P	P	P	P	P	P	P	P	P	P	P	N	N	N	N	N	N	N	N	N	N	N	N	N	N	N	N	N	N	N	N	N	N	N	N	N	N	N	N	N	N	N	N	N
703636	P	P	P	P	P	P	P	P	P	P	P	P	P	P	P	P	N	N	N	N	N	N	N	N	N	P	P	P	N	P	P	P	P	P	N	P	P	N	N	N	N	N	N	N	N	N	N	N	N
703667	P	P	P	P	P	P	P	P	P	P	P	P	P	P	P	P	N	N	N	N	N	N	N	N	N	N	N	N	N	N	N	N	N	N	N	N	N	N	N	N	N	N	N	N	N	N	N	N	N
703819	P	P	P	P	P	P	P	P	P	P	P	P	P	P	P	P	N	N	N	N	N	N	N	N	N	N	N	N	N	N	N	N	N	N	N	N	N	N	N	N	N	N	N	N	N	N	N	N	N
703853	P	P	P	P	P	P	P	P	P	P	P	P	P	P	P	P	N	N	N	N	N	N	N	N	N	N	N	N	N	N	N	N	N	N	N	N	N	N	N	N	N	N	N	N	N	N	N	N	N
703914	P	P	P	P	P	P	P	P	P	P	P	P	P	P	P	P	N	N	N	N	N	N	N	N	N	N	N	N	N	N	N	N	N	N	N	N	N	N	N	N	N	N	N	N	N	N	N	N	N
704013	P	P	P	P	P	P	P	P	P	P	P	P	P	P	P	P	N	N	N	N	N	N	N	N	N	N	N	N	N	N	N	N	N	N	N	N	N	N	N	N	N	N	N	N	N	N	N	N	N
704081	P	P	P	P	P	P	P	P	P	P	P	P	P	P	P	P	N	N	N	N	N	N	N	N	N	N	N	N	N	N	N	N	N	N	N	N	N	N	N	N	N	N	N	N	N	N	N	N	N
704099	P	P	P	P	P	P	P	P	P	P	P	P	P	P	P	P	N	N	N	N	N	N	N	N	N	N	N	N	N	N	N	N	N	N	N	N	N	N	N	N	N	N	N	N	N	N	N	N	N
704116	P	P	P	P	P	P	P	P	P	P	P	P	P	P	P	P	N	N	N	N	N	N	N	N	N	N	N	N	N	N	N	N	N	N	N	N	N	N	N	N	N	N	N	N	N	N	N	N	N
704158	P	P	P	P	P	P	P	P	P	P	P	P	P	P	P	P	N	N	N	N	N	N	N	N	N	N	N	N	N	N	N	N	N	N	N	N	N	N	N	N	N	N	N	N	N	N	N	N	N
704205	P	P	P	P	P	P	P	P	P	P	P	P	P	P	P	P	N	N	N	N	N	N	N	N	N	N	N	N	N	N	N	N	N	N	N	N	N	N	N	N	N	N	N	N	N	N	N	N	N
704263	P	P	P	P	P	P	P	P	P	P	P	P	P	P	P	P	N	N	N	N	N	N	N	N	N	N	N	N	N	N	N	N	N	N	N	N	N	N	N	N	N	N	N	N	N	N	N	N	N
8BC3	P	P	P	P	P	P	P	P	P	P	P	P	P	P	P	P	N	N	N	N	N	N	N	N	N	N	N	N	N	N	N	N	N	N	N	N	N	P	P	P	P	P	P	P	P	P	P	P	P
8BC4	P	P	P	P	P	P	P	P	P	P	P	P	P	P	P	P	N	N	N	N	N	N	N	N	N	P	P	P	N	P	P	P	P	P	P	P	P	N	N	N	N	N	N	N	N	N	N	N	N
8CC4	P	P	P	P	P	P	P	P	P	P	P	P	P	P	P	P	N	N	N	N	N	N	N	N	N	N	N	N	N	N	N	N	N	N	N	N	N	N	N	N	N	N	N	N	N	N	N	N	N
A2_12	P	P	P	P	P	P	P	P	P	P	P	P	P	P	P	P	N	N	N	N	N	N	N	N	N	P	P	P	N	P	P	P	P	P	P	P	P	N	N	N	N	N	N	N	N	N	N	N	N
A2_3	P	P	P	P	P	P	P	P	P	P	P	P	P	P	P	P	N	N	N	N	N	N	N	N	N	P	P	P	N	P	P	P	P	P	P	P	P	N	N	N	N	N	N	N	N	N	N	N	N
A4_15	P	P	P	P	P	P	P	P	P	P	P	P	P	P	P	P	N	N	N	N	N	N	N	N	N	P	P	P	N	P	N	P	N	P	P	P	P	N	N	N	N	N	N	N	N	N	N	N	N
A5_12	P	P	P	P	P	P	P	P	P	P	P	P	P	P	P	P	N	N	N	N	N	N	N	N	N	P	P	P	N	N	N	N	N	N	N	N	N	N	N	N	N	N	N	N	N	N	N	N	N
A5_13	P	P	P	P	P	P	P	P	P	P	P	P	P	P	P	P	N	N	N	N	N	N	N	N	N	P	P	P	N	N	P	P	P	P	P	N	P	N	N	N	N	N	N	N	N	N	N	N	N
A5_14	P	P	P	P	P	P	P	P	P	P	P	P	P	P	P	P	N	N	N	N	N	N	N	N	N	P	P	P	N	P	P	P	P	P	P	P	P	N	N	N	N	N	N	N	N	N	N	N	N
A6_11	P	P	P	P	P	P	P	P	P	P	P	P	P	P	P	P	N	N	N	N	N	N	N	N	N	P	P	P	N	P	P	P	P	P	P	P	P	N	N	N	N	N	N	N	N	N	N	N	N
A600056	P	P	P	P	P	P	P	P	P	P	P	P	P	P	P	P	N	N	N	N	N	N	N	N	N	N	N	N	N	N	N	N	N	N	N	N	N	P	P	P	P	P	P	P	P	P	P	P	P
A600239	P	P	P	P	P	P	P	P	P	P	P	P	P	P	P	P	N	N	N	N	N	N	N	N	N	N	N	N	N	N	N	N	N	N	N	N	N	N	N	N	N	N	N	N	N	N	N	N	N
A600241	P	P	P	P	P	P	P	P	P	P	P	P	P	P	P	P	N	N	N	N	N	N	N	N	N	N	N	N	N	N	N	N	N	N	N	N	N	N	N	N	N	N	N	N	N	N	N	N	N
A600480	P	P	P	P	P	P	P	P	P	P	P	P	P	P	P	P	N	N	N	N	N	N	N	N	N	N	N	N	N	N	N	N	N	N	N	N	N	P	P	P	P	P	P	P	P	P	P	P	P
A600566	P	P	P	P	P	P	P	P	P	P	P	P	P	P	P	P	N	N	N	N	N	N	N	N	N	N	N	N	N	N	N	N	N	N	N	N	N	N	N	N	N	N	N	N	N	N	N	N	N
A600673	P	P	P	P	P	P	P	P	P	P	P	P	P	P	P	P	N	N	N	N	N	N	N	N	N	N	N	N	N	N	N	N	N	N	N	N	N	P	P	P	P	P	P	P	P	P	P	P	P
A600716	P	P	P	P	P	P	P	P	P	P	P	P	P	P	P	P	N	N	N	N	N	N	N	N	N	N	N	N	N	N	N	N	N	N	N	N	N	P	P	P	P	P	P	P	P	P	P	P	P
A600749	P	P	P	P	P	P	P	P	P	P	P	P	P	P	P	P	N	N	N	N	N	N	N	N	N	N	N	N	N	N	N	N	N	N	N	N	N	N	N	N	N	N	N	N	N	N	N	N	N
A600919	P	P	P	P	P	P	P	P	P	P	P	P	P	P	P	P	N	N	N	N	N	N	N	N	N	N	N	N	N	N	N	N	N	N	N	N	N	N	N	N	N	N	N	N	N	N	N	N	N
A603171	P	P	P	P	P	P	P	P	P	P	P	P	P	P	P	P	N	N	N	N	N	N	N	N	N	N	N	N	N	N	N	N	N	N	N	N	N	N	N	N	N	N	N	N	N	N	N	N	N
A7_3	P	P	P	P	P	P	P	P	P	P	P	P	P	P	P	P	N	N	N	N	N	N	N	N	N	N	N	N	N	N	N	N	N	N	N	N	N	N	N	N	N	N	N	N	N	N	N	N	N
A700004	P	P	P	P	P	P	P	P	P	P	P	P	P	P	P	P	N	N	N	N	N	N	N	N	N	N	N	N	N	N	N	N	N	N	N	N	N	N	N	N	N	N	N	N	N	N	N	N	N
A700241	P	P	P	P	P	P	P	P	P	P	P	P	P	P	P	P	N	N	N	N	N	N	N	N	N	N	N	N	N	N	N	N	N	N	N	N	N	P	P	P	P	P	P	P	P	P	P	P	P
A700329	P	P	P	P	P	P	P	P	P	P	P	P	P	P	P	P	N	N	N	N	N	N	N	N	N	N	N	N	N	N	N	N	N	N	N	N	N	N	N	N	N	N	N	N	N	N	N	N	N
A700868	P	P	P	P	P	P	P	P	P	P	P	P	P	P	P	P	N	N	N	N	N	N	N	N	N	N	N	N	N	N	N	N	N	N	N	N	N	N	N	N	N	N	N	N	N	N	N	N	N
A702252	P	P	P	P	P	P	P	P	P	P	P	P	P	P	P	P	N	N	N	N	N	N	N	N	N	N	N	N	N	N	N	N	N	N	N	N	N	N	N	N	N	N	N	N	N	N	N	N	N
A702278	P	P	P	P	P	P	P	P	P	P	P	P	P	P	P	P	N	N	N	N	N	N	N	N	N	P	P	P	N	P	P	P	N	N	P	P	P	N	N	N	N	N	N	N	N	N	N	N	N
A702287	P	P	P	P	P	P	P	P	P	P	P	P	P	P	P	P	N	N	N	N	N	N	N	N	N	N	N	N	N	N	N	N	N	N	N	N	N	N	N	N	N	N	N	N	N	N	N	N	N
A703210	P	P	P	P	P	P	P	P	P	P	P	P	P	P	P	P	N	N	N	N	N	N	N	N	N	N	N	N	N	N	N	N	N	N	N	N	N	N	N	N	N	N	N	N	N	N	N	N	N
A703275	P	P	P	P	P	P	P	P	P	P	P	P	P	P	P	P	N	N	N	N	N	N	N	N	N	N	N	N	N	N	N	N	N	N	N	N	N	N	N	N	N	N	N	N	N	N	N	N	N
A703724_2	P	P	P	P	P	P	P	P	P	P	P	P	P	P	P	P	N	N	N	N	N	N	N	N	N	N	N	N	N	N	N	N	N	N	N	N	N	N	N	N	N	N	N	N	N	N	N	N	N
AC100	P	P	P	P	P	P	P	P	P	P	P	P	P	P	P	P	N	N	N	N	N	N	N	N	N	N	N	N	N	N	N	N	N	N	N	N	N	P	P	P	P	P	P	P	P	P	P	P	P
AC106	P	P	P	P	P	P	P	P	P	P	P	P	P	P	P	P	N	N	N	N	N	N	N	N	N	P	P	P	N	N	N	N	N	N	N	N	N	P	P	P	P	P	P	P	P	P	P	P	P
AC108	P	P	P	P	P	P	P	P	P	P	P	P	P	P	P	P	N	N	N	N	N	N	N	N	N	N	N	N	N	N	N	N	N	N	N	N	N	N	N	N	N	N	N	N	N	N	N	N	N
AC110	P	P	P	P	P	P	P	P	P	P	P	P	P	P	P	P	N	N	N	N	N	N	N	N	N	N	N	N	N	N	N	N	N	N	N	N	N	N	N	N	N	N	N	N	N	N	N	N	N
AC117	P	P	P	P	P	P	P	P	P	P	P	P	P	P	P	P	N	N	N	N	N	N	N	N	N	N	N	N	N	N	N	N	N	N	N	N	N	N	N	N	N	N	N	N	N	N	N	N	N
AC122	P	P	P	P	P	P	P	P	P	P	P	P	P	P	P	P	N	N	N	N	N	N	N	N	N	N	N	N	N	N	N	N	N	N	N	N	N	N	N	N	N	N	N	N	N	N	N	N	N
AC128	P	P	P	P	P	P	P	P	P	P	P	P	P	P	P	P	N	N	N	N	N	N	N	N	N	N	N	N	N	N	N	N	N	N	N	N	N	N	N	N	N	N	N	N	N	N	N	N	N
AC144	P	P	P	P	P	P	P	P	P	P	P	P	P	P	P	P	N	N	N	N	N	N	N	N	N	P	P	P	N	P	P	P	P	P	P	P	P	N	N	N	N	N	N	N	N	N	N	N	N
AC145	P	P	P	P	P	P	P	P	P	P	P	P	P	P	P	P	N	N	N	N	N	N	N	N	N	N	N	N	N	N	N	N	N	N	N	N	N	N	N	N	N	N	N	N	N	N	N	N	N
AC148	P	P	P	P	P	P	P	P	P	P	P	P	P	P	P	P	N	N	N	N	N	N	N	N	N	P	P	P	N	P	P	P	P	P	N	P	P	N	N	N	N	N	N	N	N	N	N	N	N
AC151	P	P	P	P	P	P	P	P	P	P	P	P	P	P	P	P	N	N	N	N	N	N	N	N	N	N	N	N	N	N	N	N	N	N	N	N	N	N	N	N	N	N	N	N	N	N	N	N	N
AC154	P	P	P	P	P	P	P	P	P	P	P	P	P	P	P	P	N	N	N	N	N	N	N	N	N	P	P	P	P	P	P	P	P	P	P	P	P	N	N	N	N	N	N	N	N	N	N	N	N
AC156	P	P	P	P	P	P	P	P	P	P	P	P	P	P	P	P	N	N	N	N	N	N	N	N	N	N	N	N	N	N	N	N	N	N	N	N	N	N	N	N	N	N	N	N	N	N	N	N	N
AC158	P	P	P	P	P	P	P	P	P	P	P	P	P	P	P	P	N	N	N	N	N	N	N	N	N	N	N	N	N	N	N	N	N	N	N	N	N	N	N	N	N	N	N	N	N	N	N	N	N
AC165	P	P	P	P	P	P	P	P	P	P	P	P	P	P	P	P	N	N	N	N	N	N	N	N	N	N	N	N	N	N	N	N	N	N	N	N	N	P	P	P	P	P	P	P	P	P	P	P	P
AC168	P	P	P	P	P	P	P	P	P	P	P	P	P	P	P	P	N	N	N	N	N	N	N	N	N	N	N	N	N	N	N	N	N	N	N	N	N	N	N	N	N	N	N	N	N	N	N	N	N
AC169	P	P	P	P	P	P	P	P	P	P	P	P	P	P	P	P	N	N	N	N	N	N	N	N	N	P	P	P	N	N	N	N	N	N	N	N	N	N	N	N	N	N	N	N	N	N	N	N	N
AC181	P	P	P	P	P	P	P	P	P	P	P	P	P	P	P	P	N	N	N	N	N	N	N	N	N	P	P	P	N	N	N	N	N	N	N	N	N	N	N	N	N	N	N	N	N	N	N	N	N
AC184	P	P	P	P	P	P	P	P	P	P	P	P	P	P	P	P	N	N	N	N	N	N	N	N	N	N	N	N	N	N	N	N	N	N	N	N	N	N	N	N	N	N	N	N	N	N	N	N	N
AC186	P	P	P	P	P	P	P	P	P	P	P	P	P	P	P	P	N	N	N	N	N	N	N	N	N	P	P	P	N	P	P	P	P	P	P	P	P	N	N	N	N	N	N	N	N	N	N	N	N
AC189	P	P	P	P	P	P	P	P	P	P	P	P	P	P	P	P	N	N	N	N	N	N	N	N	N	N	N	N	N	N	N	N	N	N	N	N	N	N	N	N	N	N	N	N	N	N	N	N	N
AC191	P	P	P	P	P	P	P	P	P	P	P	P	P	P	P	P	N	N	N	N	N	N	N	N	N	N	N	N	N	N	N	N	N	N	N	N	N	N	N	N	N	N	N	N	N	N	N	N	N
AC192	P	P	P	P	P	P	P	P	P	P	P	P	P	P	P	P	N	N	N	N	N	N	N	N	N	P	P	P	N	P	P	P	P	P	P	P	P	N	N	N	N	N	N	N	N	N	N	N	N
AC193	P	P	P	P	P	P	P	P	P	P	P	P	P	P	P	P	N	N	N	N	N	N	N	N	N	N	N	N	N	N	N	N	N	N	N	N	N	P	P	P	P	P	P	P	P	P	P	P	P
AC194	P	P	P	P	P	P	P	P	P	P	P	P	P	P	P	P	N	N	N	N	N	N	N	N	N	N	N	N	N	N	N	N	N	N	N	N	N	N	N	N	N	N	N	N	N	N	N	N	N
AC197	P	P	P	P	P	P	P	P	P	P	P	P	P	P	P	P	N	N	N	N	N	N	N	N	N	N	N	N	N	N	N	N	N	N	N	N	N	N	N	N	N	N	N	N	N	N	N	N	N
AC207	P	P	P	P	P	P	P	P	P	P	P	P	P	P	P	P	N	N	N	N	N	N	N	N	N	N	N	N	N	N	N	N	N	N	N	N	N	N	N	N	N	N	N	N	N	N	N	N	N
AC222	P	P	P	P	P	P	P	P	P	P	P	P	P	P	P	P	N	N	N	N	N	N	N	N	N	N	N	N	N	N	N	N	N	N	N	N	N	N	N	N	N	N	N	N	N	N	N	N	N
AC224	P	P	P	P	P	P	P	P	P	P	P	P	P	P	P	P	N	N	N	N	N	N	N	N	N	P	P	P	N	P	P	P	P	P	P	P	P	N	N	N	N	N	N	N	N	N	N	N	N
AC225	P	P	P	P	P	P	P	P	P	P	P	P	P	P	P	P	N	N	N	N	N	N	N	N	N	N	N	N	N	N	N	N	N	N	N	N	N	N	N	N	N	N	N	N	N	N	N	N	N
AC69	P	P	P	P	P	P	P	P	P	P	P	P	P	P	P	P	N	N	N	N	N	N	N	N	N	N	N	N	N	N	N	N	N	N	N	N	N	N	N	N	N	N	N	N	N	N	N	N	N
AC70	P	P	P	P	P	P	P	P	P	P	P	P	P	P	P	P	N	N	N	N	N	N	N	N	N	P	P	P	N	P	P	P	P	P	P	P	P	N	N	N	N	N	N	N	N	N	N	N	N
AC71	P	P	P	P	P	P	P	P	P	P	P	P	P	P	P	P	N	N	N	N	N	N	N	N	N	P	P	P	N	P	P	P	P	P	P	P	P	N	N	N	N	N	N	N	N	N	N	N	N
AC73	P	P	P	P	P	P	P	P	P	P	P	P	P	P	P	P	N	N	N	N	N	N	N	N	N	N	N	N	N	N	N	N	N	N	N	N	N	P	P	P	P	P	P	P	P	P	P	P	P
AC74	P	P	P	P	P	P	P	P	P	P	P	P	P	P	P	P	N	N	N	N	N	N	N	N	N	N	N	N	N	N	N	N	N	N	N	N	N	N	N	N	N	N	N	N	N	N	N	N	N
AC82	P	P	P	P	P	P	P	P	P	P	P	P	P	P	P	P	N	N	N	N	N	N	N	N	N	N	N	N	N	N	N	N	N	N	N	N	N	P	P	P	P	P	P	P	P	P	P	P	P
AC92	P	P	P	P	P	P	P	P	P	P	P	P	P	P	P	P	N	N	N	N	N	N	N	N	N	N	N	N	N	N	N	N	N	N	N	N	N	N	N	N	N	N	N	N	N	N	N	N	N
AC93	P	P	P	P	P	P	P	P	P	P	P	P	P	P	P	P	N	N	N	N	N	N	N	N	N	N	N	N	N	N	N	N	N	N	N	N	N	N	N	N	N	N	N	N	N	N	N	N	N
AC94	P	P	P	P	P	P	P	P	P	P	P	P	P	P	P	P	N	N	N	N	N	N	N	N	N	N	N	N	N	N	N	N	N	N	N	N	N	P	P	P	P	P	P	P	P	P	P	P	P
AC95	P	P	P	P	P	P	P	P	P	P	P	P	P	P	P	P	N	N	N	N	N	N	N	N	N	N	N	N	N	N	N	N	N	N	N	N	N	N	N	N	N	N	N	N	N	N	N	N	N
AC98	P	P	P	P	P	P	P	P	P	P	P	P	P	P	P	P	N	N	N	N	N	N	N	N	N	N	N	N	N	N	N	N	N	N	N	N	N	N	N	N	N	N	N	N	N	N	N	N	N
AFT-1	P	P	P	P	P	P	P	P	P	P	P	P	P	P	P	P	N	N	N	N	N	N	N	N	N	N	N	N	N	N	N	N	N	N	N	N	N	N	N	N	N	N	N	N	N	N	N	N	N
AFT5	P	P	P	P	P	P	P	P	P	P	P	P	P	P	P	P	N	N	N	N	N	N	N	N	N	N	N	N	N	N	N	N	N	N	N	N	N	P	P	P	P	P	P	P	P	P	P	P	P
AFT6	P	P	P	P	P	P	P	P	P	P	P	P	P	P	P	P	N	N	N	N	N	N	N	N	N	N	N	N	N	N	N	N	N	N	N	N	N	P	P	P	P	P	P	P	P	P	P	P	P
AFT9	P	P	P	P	P	P	P	P	P	P	P	P	P	P	P	P	N	N	N	N	N	N	N	N	N	N	N	N	N	N	N	N	N	N	N	N	N	N	N	N	N	N	N	N	N	N	N	N	N
AFT9-5	P	P	P	P	P	P	P	P	P	P	P	P	P	P	P	P	N	N	N	N	N	N	N	N	N	N	N	N	N	N	N	N	N	N	N	N	N	N	N	N	N	N	N	N	N	N	N	N	N
AFW10-2	P	P	P	P	P	P	P	P	P	P	P	P	P	P	P	P	N	N	N	N	N	N	N	N	N	N	N	N	N	N	N	N	N	N	N	N	N	P	P	P	P	P	P	P	P	P	P	P	P
AFW1-3	P	P	P	P	P	P	P	P	P	P	P	P	P	P	P	P	N	N	N	N	N	N	N	N	N	N	N	N	N	N	N	N	N	N	N	N	N	P	P	P	P	P	P	P	P	P	P	P	P
AFW5-2	P	P	P	P	P	P	P	P	P	P	P	P	P	P	P	P	N	N	N	N	N	N	N	N	N	N	N	N	N	N	N	N	N	N	N	N	N	N	N	N	N	N	N	N	N	N	N	N	N
AXS1-1	P	P	P	P	P	P	P	P	P	P	P	P	P	P	P	P	N	N	N	N	N	N	N	N	N	N	N	N	N	N	N	N	N	N	N	N	N	P	P	P	P	P	P	P	P	P	P	P	P
AXS1-4	P	P	P	P	P	P	P	P	P	P	P	P	P	P	P	P	N	N	N	N	N	N	N	N	N	N	N	N	N	N	N	N	N	N	N	N	N	N	N	N	N	N	N	N	N	N	N	N	N
AXS1-8-1	P	P	P	P	P	P	P	P	P	P	P	P	P	P	P	P	N	N	N	N	N	N	N	N	N	N	N	N	N	N	N	N	N	N	N	N	N	N	N	N	N	N	N	N	N	N	N	N	N
AXS1-8-2	P	P	P	P	P	P	P	P	P	P	P	P	P	P	P	P	N	N	N	N	N	N	N	N	N	N	N	N	N	N	N	N	N	N	N	N	N	N	N	N	N	N	N	N	N	N	N	N	N
AXT6	P	P	P	P	P	P	P	P	P	P	P	P	P	P	P	P	N	N	N	N	N	N	N	N	N	P	P	P	N	P	P	P	P	P	P	P	P	P	P	P	P	P	P	P	P	P	P	P	P
AXT9	P	P	P	P	P	P	P	P	P	P	P	P	P	P	P	P	N	N	N	N	N	N	N	N	N	N	N	N	N	N	N	N	N	N	N	N	N	P	P	P	P	P	P	P	P	P	P	P	P
AXW6-3w	P	P	P	P	P	P	P	P	P	P	P	P	P	P	P	P	N	N	N	N	N	N	N	N	N	N	N	N	N	N	N	N	N	N	N	N	N	N	N	N	N	N	N	N	N	N	N	N	N
B6_25	P	P	P	P	P	P	P	P	P	P	P	P	P	P	P	P	N	N	N	N	N	N	N	N	N	N	N	N	N	N	N	N	N	N	N	N	N	N	N	N	N	N	N	N	N	N	N	N	N
B6_30	P	P	P	P	P	P	P	P	P	P	P	P	P	P	P	P	N	N	N	N	N	N	N	N	N	P	P	P	N	P	P	P	P	P	P	P	P	N	N	N	N	N	N	N	N	N	N	N	N
BEC1-S17-ESBL-03	P	P	P	P	P	P	P	P	P	P	P	P	P	P	P	P	N	N	N	N	N	N	N	N	N	N	N	N	N	N	N	N	N	N	N	N	N	N	N	N	N	N	N	N	N	N	N	N	N
BEC1-S17-ESBL-04	P	P	P	P	P	P	P	P	P	P	P	P	P	P	P	P	N	N	N	N	N	N	N	N	N	N	N	N	N	N	N	N	N	N	N	N	N	N	N	N	N	N	N	N	N	N	N	N	N
DTU_2020_1001138_1_SI_CAN_EDM_051B	P	P	P	P	P	P	P	P	P	P	P	P	P	P	P	P	N	N	N	N	N	N	N	N	N	N	N	N	N	N	N	N	N	N	N	N	N	N	N	N	N	N	N	N	N	N	N	N	N
ESBL07	P	P	P	P	P	P	P	P	P	P	P	P	P	P	P	P	N	N	N	N	N	N	N	N	N	N	N	N	N	N	N	N	N	N	N	N	N	N	N	N	N	N	N	N	N	N	N	N	N
FF6211022	P	P	P	P	P	P	P	P	P	P	P	P	P	P	P	P	N	N	N	N	N	N	N	N	N	P	P	P	N	N	N	N	N	N	N	N	N	N	N	N	N	N	N	N	N	N	N	N	N
OLC2686	P	P	P	P	P	P	P	P	P	P	P	P	P	P	P	P	N	N	N	N	N	N	N	N	N	P	P	P	N	P	P	P	P	P	P	P	P	N	N	N	N	N	N	N	N	N	N	N	N
S4_3	P	P	P	P	P	P	P	P	P	P	P	P	P	P	P	P	N	N	N	N	N	N	N	N	N	P	P	P	N	P	P	P	P	P	P	P	P	N	N	N	N	N	N	N	N	N	N	N	N
STN211208-OZ-0m-04	P	P	P	P	P	P	P	P	P	P	P	P	P	P	P	P	N	N	N	N	N	N	N	N	N	N	N	N	N	N	N	N	N	N	N	N	N	N	N	N	N	N	N	N	N	N	N	N	N
STN211208-OZ-10m-02	P	P	P	P	P	P	P	P	P	P	P	P	P	P	P	P	N	N	N	N	N	N	N	N	N	N	N	N	N	N	N	N	N	N	N	N	N	N	N	N	N	N	N	N	N	N	N	N	N
STN211208-OZ-10m-07	P	P	P	P	P	P	P	P	P	P	P	P	P	P	P	P	N	N	N	N	N	N	N	N	N	N	N	N	N	N	N	N	N	N	N	N	N	N	N	N	N	N	N	N	N	N	N	N	N
tcs_102717_10	P	P	P	P	P	P	P	P	P	P	P	P	P	P	P	P	N	N	N	N	N	N	N	N	N	P	P	P	N	N	N	N	N	N	N	N	N	N	N	N	N	N	N	N	N	N	N	N	N
UGB3607	P	P	P	P	P	P	P	P	P	P	P	P	P	P	P	P	N	N	N	N	N	N	N	N	N	P	P	P	N	P	P	P	P	P	N	P	P	P	P	P	P	P	P	P	P	P	P	P	P
WP2-S17-ESBL-01	P	P	P	P	P	P	P	P	P	P	P	P	P	P	P	P	N	N	N	N	N	N	N	N	N	N	N	N	N	N	N	N	N	N	N	N	N	P	P	P	P	P	P	P	P	P	P	P	P
WP2-S18-ESBL-02	P	P	P	P	P	P	P	P	P	P	P	P	P	P	P	P	N	N	N	N	N	N	N	N	N	P	P	P	N	N	N	N	N	N	N	N	N	N	N	N	N	N	N	N	N	N	N	N	N
WP2-S18-ESBL-04	P	P	P	P	P	P	P	P	P	P	P	P	P	P	P	P	N	N	N	N	N	N	N	N	N	N	N	N	N	N	N	N	N	N	N	N	N	N	N	N	N	N	N	N	N	N	N	N	N
WP2-S18-ESBL-10	P	P	P	P	P	P	P	P	P	P	P	P	P	P	P	P	N	N	N	N	N	N	N	N	N	N	N	N	N	N	N	N	N	N	N	N	N	N	N	N	N	N	N	N	N	N	N	N	N
WP2-W18-ESBL-02	P	P	P	P	P	P	P	P	P	P	P	P	P	P	P	P	N	N	N	N	N	N	N	N	N	N	N	N	N	N	N	N	N	N	N	N	N	N	N	N	N	N	N	N	N	N	N	N	N
WP2-W18-ESBL-03	P	P	P	P	P	P	P	P	P	P	P	P	P	P	P	P	N	N	N	N	N	N	N	N	N	N	N	N	N	N	N	N	N	N	N	N	N	N	N	N	N	N	N	N	N	N	N	N	N
WP2-W19-ESBL-07	P	P	P	P	P	P	P	P	P	P	P	P	P	P	P	P	N	N	N	N	N	N	N	N	N	N	N	N	N	N	N	N	N	N	N	N	N	N	N	N	N	N	N	N	N	N	N	N	N
WP3-W18-ESBL-03	P	P	P	P	P	P	P	P	P	P	P	P	P	P	P	P	N	N	N	N	N	N	N	N	N	N	N	N	N	N	N	N	N	N	N	N	N	N	N	N	N	N	N	N	N	N	N	N	N
WP4-S18-ESBL-01	P	P	P	P	P	P	P	P	P	P	P	P	P	P	P	P	N	N	N	N	N	N	N	N	N	N	N	N	N	N	N	N	N	N	N	N	N	N	N	N	N	N	N	N	N	N	N	N	N
WP4-S18-ESBL-05	P	P	P	P	P	P	P	P	P	P	P	P	P	P	P	P	N	N	N	N	N	N	N	N	N	N	N	N	N	N	N	N	N	N	N	N	N	N	N	N	N	N	N	N	N	N	N	N	N
WP4-S18-ESBL-10	P	P	P	P	P	P	P	P	P	P	P	P	P	P	P	P	N	N	N	N	N	N	N	N	N	N	N	N	N	N	N	N	N	N	N	N	N	N	N	N	N	N	N	N	N	N	N	N	N
WP4-W18-ESBL-02	P	P	P	P	P	P	P	P	P	P	P	P	P	P	P	P	N	N	N	N	N	N	N	N	N	N	N	N	N	N	N	N	N	N	N	N	N	N	N	N	N	N	N	N	N	N	N	N	N
WP4-W19-ESBL-06	P	P	P	P	P	P	P	P	P	P	P	P	P	P	P	P	N	N	N	N	N	N	N	N	N	N	N	N	N	N	N	N	N	N	N	N	N	N	N	N	N	N	N	N	N	N	N	N	N
WP5-S17-ESBL-06	P	P	P	P	P	P	P	P	P	P	P	P	P	P	P	P	N	N	N	N	N	N	N	N	N	P	N	N	N	P	P	P	P	P	N	P	P	N	N	N	N	N	N	N	N	N	N	N	N
WP5-S17-ESBL-07	P	P	P	P	P	P	P	P	P	P	P	P	P	P	P	P	N	N	N	N	N	N	N	N	N	P	P	P	N	P	P	P	P	P	N	P	P	N	N	N	N	N	N	N	N	N	N	N	N
WP5-S18-ESBL-03	P	P	P	P	P	P	P	P	P	P	P	P	P	P	P	P	N	N	N	N	N	N	N	N	N	N	N	N	N	N	N	N	N	N	N	N	N	N	N	N	N	N	N	N	N	N	N	N	N
WP5-W18-ESBL-03	P	P	P	P	P	P	P	P	P	P	P	P	P	P	P	P	N	N	N	N	N	N	N	N	N	N	N	N	N	N	N	N	N	N	N	N	N	N	N	N	N	N	N	N	N	N	N	N	N
WP5-W18-ESBL-04	P	P	P	P	P	P	P	P	P	P	P	P	P	P	P	P	N	N	N	N	N	N	N	N	N	N	N	N	N	N	N	N	N	N	N	N	N	N	N	N	N	N	N	N	N	N	N	N	N
WP7-S17-ESBL-07	P	P	P	P	P	P	P	P	P	P	P	P	P	P	P	P	N	N	N	N	N	N	N	N	N	N	N	N	N	N	N	N	N	N	N	N	N	P	P	P	P	P	P	P	P	P	P	P	P
WP7-S18-ESBL-01	P	P	P	P	P	P	P	P	P	P	P	P	P	P	P	P	N	N	N	N	N	N	N	N	N	N	N	N	N	N	N	N	N	N	N	N	N	N	N	N	N	N	N	N	N	N	N	N	N
WP7-S18-ESBL-02	P	P	P	P	P	P	P	P	P	P	P	P	P	P	P	P	N	N	N	N	N	N	N	N	N	P	P	P	N	P	P	P	P	P	P	P	P	N	N	N	N	N	N	N	N	N	N	N	N
WP7-S18-ESBL-03	P	P	P	P	P	P	P	P	P	P	P	P	P	P	P	P	N	N	N	N	N	N	N	N	N	N	N	N	N	N	N	N	N	N	N	N	N	N	N	N	N	N	N	N	N	N	N	N	N
WP7-W18-ESBL-01	P	P	P	P	P	P	P	P	P	P	P	P	P	P	P	P	N	N	N	N	N	N	N	N	N	N	N	N	N	N	N	N	N	N	N	N	N	N	N	N	N	N	N	N	N	N	N	N	N
WP8-S17-ESBL-01	P	P	P	P	P	P	P	P	P	P	P	P	P	P	P	P	N	N	N	N	N	N	N	N	N	N	N	N	N	N	N	N	N	N	N	N	N	N	N	N	N	N	N	N	N	N	N	N	N
WP8-S17-ESBL-02	P	P	P	P	P	P	P	P	P	P	P	P	P	P	P	P	N	N	N	N	N	N	N	N	N	N	N	N	N	N	N	N	N	N	N	N	N	N	N	N	N	N	N	N	N	N	N	N	N
WP8-S17-ESBL-09	P	P	P	P	P	P	P	P	P	P	P	P	P	P	P	P	N	N	N	N	N	N	N	N	N	P	P	P	N	N	N	N	N	N	N	N	N	N	N	N	N	N	N	N	N	N	N	N	N
WP8-S18-ESBL-03	P	P	P	P	P	P	P	P	P	P	P	P	P	P	P	P	N	N	N	N	N	N	N	N	N	N	N	N	N	N	N	N	N	N	N	N	N	N	N	N	N	N	N	N	N	N	N	N	N
WP8-S18-ESBL-05	P	P	P	P	P	P	P	P	P	P	P	P	P	P	P	P	N	N	N	N	N	N	N	N	N	N	N	N	N	N	N	N	N	N	N	N	N	N	N	N	N	N	N	N	N	N	N	N	N
WP8-S18-ESBL-09	P	P	P	P	P	P	P	P	P	P	P	P	P	P	P	P	N	N	N	N	N	N	N	N	N	P	P	P	N	N	N	N	N	N	N	N	N	N	N	N	N	N	N	N	N	N	N	N	N
WP8-W18-ESBL-02	P	P	P	P	P	P	P	P	P	P	P	P	P	P	P	P	N	N	N	N	N	N	N	N	N	N	N	N	N	N	N	N	N	N	N	N	N	N	N	N	N	N	N	N	N	N	N	N	N
WP9-S17-ESBL-02	P	P	P	P	P	P	P	P	P	P	P	P	P	P	P	P	N	N	N	N	N	N	N	N	N	N	N	N	N	N	N	N	N	N	N	N	N	N	N	N	N	N	N	N	N	N	N	N	N
WP9-S17-ESBL-04	P	P	P	P	P	P	P	P	P	P	P	P	P	P	P	P	N	N	N	N	N	N	N	N	N	N	N	N	N	N	N	N	N	N	N	N	N	N	N	N	N	N	N	N	N	N	N	N	N
WP9-S18-ESBL-02	P	P	P	P	P	P	P	P	P	P	P	P	P	P	P	P	N	N	N	N	N	N	N	N	N	N	N	N	N	N	N	N	N	N	N	N	N	N	N	N	N	N	N	N	N	N	N	N	N
[truncated: 2 more columns]
